# Supplementary material for: Repetitive Transcranial Magnetic Stimulation Induces Cognitive Recovery in Alzheimer's Disease via GABAergic Neuron Activation of the Cx3cl1‐Cx3cr1 Axis
Source: Cell Prolif. 2025 May 25;58(12):e70061. doi: 10.1111/cpr.70061 (PMC12686124; doi:10.1111/cpr.70061)
Supplement: Supplementary file 11 — Table S2. Differentially expressed genes in GABAergic neurons after rTMS treatment. [file CPR-58-e70061-s011.xlsx]

## Sheet: TableS2  diffexp_Neu
Table S2 Differentially expressed genes in GABAergic neurons after rTMS treatment
Gene	p_val	avg_log2FC	pct.1	pct.2	p_val_adj
Gm42418	4.7173145624143e-149	3.77003606362542	1	0.977	1.46486769106651e-144
Lars2	7.40328990062074e-86	2.75018869438747	0.867	0.4	2.29894361283976e-81
Hbb-bs	8.61742277867746e-73	3.15291340295672	0.458	0.072	2.67596829546271e-68
Son	1.67394158174107e-42	1.17059591367206	0.867	0.729	5.19809079378053e-38
Malat1	7.74609641404921e-42	1.00407090043001	0.985	0.982	2.4053953194547e-37
Dpysl2	1.46210542148179e-39	-0.950381	0.612	0.833	4.54027596532741e-35
Gpm6a	1.06527487343843e-37	-1.14983	0.658	0.83	3.30799806448837e-33
Calm3	2.61970555110248e-37	-0.918162	0.715	0.863	8.13497164783853e-33
Uchl1	3.24803939721161e-37	-1.15481	0.545	0.775	1.00861367401612e-32
Ppp3r1	2.38459105721854e-36	-1.33534	0.512	0.737	7.40487060998074e-32
Ywhaz	6.4043700949642e-35	-0.926016	0.712	0.837	1.98874904558923e-30
Ppp3ca	1.12375959953309e-34	-1.27467	0.561	0.783	3.48961068443011e-30
Snap25	1.14280960266999e-34	-1.36709	0.633	0.789	3.54876665917113e-30
Hist1h1e	2.28451941082997e-33	1.27414691081649	0.464	0.168	7.09411812645031e-29
Nrgn	1.83387494066297e-32	-1.89885	0.361	0.678	5.69473185324072e-28
Rpl38	2.93701960082652e-31	-0.921039	0.852	0.961	9.12032696644658e-27
Mtpn	1.88632674392095e-30	-0.997969	0.4	0.654	5.85761043789772e-26
Sncb	8.76288787921899e-30	-1.20833	0.445	0.708	2.72113957313387e-25
Thy1	2.80327854666567e-29	-1.04548	0.361	0.687	8.70502087096092e-25
Eef1a2	1.4912733637459e-28	-1.07581	0.506	0.711	4.63085117644013e-24
Hist1h2ap	2.43342896086769e-28	1.38665548213933	0.403	0.136	7.55652695218245e-24
Arf5	2.63426725545083e-28	-0.663677	0.73	0.868	8.18019010835145e-24
Chn1	4.69393500372066e-28	-1.13312	0.412	0.686	1.45760763670538e-23
AC149090.1	5.46164054949089e-28	0.949140851594243	0.409	0.157	1.69600323983341e-23
Fxyd7	6.87183335319954e-28	-1.18556	0.227	0.549	2.13391041116905e-23
Akap9	2.6841866686187e-27	0.757327771243695	0.706	0.449	8.33520486206164e-23
Dnm1	1.29778703852927e-26	-1.03902	0.542	0.732	4.03001809074493e-22
Tmem30a	1.50924975994973e-26	-0.845521	0.558	0.748	4.68667327957188e-22
Pgm2l1	2.57736897347406e-26	-0.844886	0.309	0.628	8.00350387332898e-22
Ywhag	2.4288410110338e-25	-0.936829	0.57	0.728	7.54227999156326e-21
Pnn	7.12126393769578e-25	0.732271120880455	0.682	0.456	2.21136609057267e-20
Ywhah	1.10204188910351e-24	-1.07232	0.721	0.801	3.42217067823314e-20
Fut9	1.33497297735809e-24	-0.967746	0.358	0.642	4.14549158659008e-20
Eno2	5.23505058392136e-24	-1.00792	0.458	0.682	1.6256402578251e-19
Vsnl1	2.80914770541157e-23	-1.14173	0.348	0.599	8.72324636961454e-19
Arf3	3.1671956785194e-23	-1.01747	0.464	0.673	9.83509274050629e-19
Pkm	5.39210925872937e-23	-0.732885	0.721	0.819	1.67441168811323e-18
Ddx50	6.50455775365742e-23	0.670019991099321	0.648	0.416	2.01986031924324e-18
Slc17a7	1.28061165391854e-22	-0.9174	0.245	0.575	3.97668336891325e-18
Tuba4a	1.89753361189519e-22	-0.948767	0.297	0.545	5.89241112501814e-18
Tbr1	2.53882272939366e-22	-0.876666	0.121	0.404	7.88380622158613e-18
Dlx5	3.33847407843905e-22	0.59002512618483	0.282	0.087	1.03669635557768e-17
Eif4a2	3.50927967332613e-22	-0.735117	0.648	0.779	1.08973661695796e-17
Prkar1b	3.75716753075096e-22	-0.960588	0.448	0.654	1.1667132333241e-17
Phyhip	4.77260465744205e-22	-0.83364	0.245	0.516	1.48203692427548e-17
Aldoa	5.68903839624712e-22	-0.919247	0.642	0.804	1.76661709318662e-17
Hlf	7.4465785158325e-22	-0.869416	0.261	0.543	2.31238602652147e-17
mt-Atp8	7.65041264723496e-22	0.816587119275664	0.818	0.71	2.37568263934587e-17
Otub1	7.72987891071644e-22	-0.725401	0.47	0.664	2.40035929814478e-17
Mt3	8.72308713135456e-22	-1.15244	0.555	0.74	2.70878024689953e-17
Zbtb18	1.00469315375023e-21	-0.91627	0.248	0.523	3.11987365034058e-17
Stx1a	1.04256357370756e-21	-0.926038	0.291	0.537	3.23747266543407e-17
Slc32a1	1.13013138200485e-21	0.626401250309563	0.385	0.146	3.50939698053965e-17
2900097C17Rik	1.73280657916694e-21	-0.878149	0.567	0.736	5.38088427028709e-17
Ncdn	2.02849707149014e-21	-0.947177	0.53	0.71	6.29909195609834e-17
Tpr	3.01124584386253e-21	0.71529244085176	0.621	0.419	9.35082171894633e-17
Grina	3.56232004555816e-21	-0.667127	0.6	0.776	1.10620724374718e-16
Calm2	3.57627943764095e-21	-0.789554	0.839	0.924	1.11054205377065e-16
Crtc3	4.73223093905429e-21	0.424746439064054	0.342	0.127	1.46949967350453e-16
mt-Nd2	5.40882238297861e-21	0.700199821337682	0.955	0.956	1.67960161458635e-16
Cck	6.52432620570689e-21	-1.14701	0.188	0.481	2.02599901665816e-16
Ap2s1	8.77194455163609e-21	-0.661162	0.564	0.7	2.72395194161956e-16
Kcnab2	1.44498164050087e-20	-0.827109	0.252	0.506	4.48710148824736e-16
Trim37	1.54137755939035e-20	-0.645801	0.333	0.57	4.78643973517486e-16
Sult4a1	1.98988122288528e-20	-0.836434	0.397	0.617	6.17917816142565e-16
Sv2b	2.23297224282971e-20	-0.856989	0.212	0.499	6.93404870565911e-16
Atp6v1g2	3.90073863694282e-20	-0.874159	0.424	0.646	1.21129636892985e-15
Syn1	4.28691616218277e-20	-0.869452	0.406	0.622	1.33121607584262e-15
Ids	4.76836637441558e-20	-0.7486	0.303	0.565	1.48072081024727e-15
Gas7	5.0955589853926e-20	-0.65735	0.285	0.542	1.58232393173396e-15
Ppp2r1a	5.6771098166984e-20	-0.715736	0.464	0.661	1.76291291137936e-15
Arpp19	1.04457758736063e-19	-0.880917	0.621	0.718	3.24372678203096e-15
Itpka	1.10981136290713e-19	-0.815328	0.112	0.372	3.44629722523551e-15
AY036118	1.32394536773314e-19	0.666582537059601	0.821	0.589	4.1112475504217e-15
Scn1b	1.63916449341268e-19	-0.820966	0.376	0.632	5.09009750139441e-15
Serinc1	1.77870763416576e-19	-0.728175	0.77	0.819	5.52342081637493e-15
Ankrd11	1.77958551682932e-19	0.860691184160145	0.639	0.441	5.52614690541009e-15
Skp1a	2.37421372161758e-19	-0.660738	0.576	0.739	7.37264586973908e-15
Vgll4	7.98380954806842e-19	0.453511227219914	0.321	0.125	2.47921237896169e-14
Snca	9.32106628158665e-19	-0.940351	0.355	0.59	2.8944707124211e-14
Ptk2b	9.99123694304283e-19	-0.825384	0.233	0.489	3.10257880792309e-14
Enc1	2.19341823014051e-18	-0.81602	0.264	0.513	6.81122163005532e-14
Capza2	2.54842064813229e-18	-0.626514	0.594	0.738	7.91361063864519e-14
Gapdh	2.98629605247863e-18	-0.730113	0.73	0.873	9.27334513176188e-14
Cox8a	3.76132979205156e-18	-0.727809	0.8	0.891	1.16800574032577e-13
Mpped1	4.61563636154361e-18	-0.821318	0.203	0.451	1.43329355935014e-13
Sec62	4.72453859799021e-18	0.711575250945845	0.752	0.626	1.4671109708339e-13
Ap2m1	5.2964966203181e-18	-0.592847	0.609	0.747	1.64472109550738e-13
Pbx3	6.76653424938053e-18	0.704258213598146	0.312	0.121	2.10121188046013e-13
Trim26	7.35503350741913e-18	0.323840666000916	0.267	0.095	2.28395855505886e-13
Prkcb	8.2585981321943e-18	-0.694578	0.327	0.58	2.5645424779903e-13
Ndrg4	1.02015970543574e-17	-0.749789	0.567	0.73	3.16790193328959e-13
Mal2	1.48911359940153e-17	-0.585656	0.173	0.417	4.62414446022158e-13
Fam49a	1.52555226878317e-17	-0.645905	0.261	0.508	4.73729746025238e-13
Gkap1	1.53956669011916e-17	0.476536614414174	0.479	0.256	4.78081644282703e-13
Ypel3	1.60862080228879e-17	-0.626117	0.712	0.818	4.99525017734739e-13
Cpe	1.7160974404683e-17	-0.423028	0.633	0.803	5.32899738188621e-13
Sdcbp	1.73763715304565e-17	-0.598082	0.367	0.592	5.39588465135267e-13
Atp1a3	2.07309925113335e-17	-0.690566	0.582	0.732	6.43759510454439e-13
Fermt2	2.08074903015678e-17	0.610478019269935	0.452	0.235	6.46134996334584e-13
Adcy1	2.71936100198789e-17	-0.514579	0.224	0.509	8.44443171947298e-13
Smc3	2.99217401555714e-17	0.567107415487706	0.606	0.403	9.29159797050959e-13
Rdx	3.64866735609266e-17	0.635333291135917	0.542	0.333	1.13302067408745e-12
Tubb4a	5.25441898683766e-17	-0.716061	0.436	0.642	1.6316547279827e-12
Mgst3	5.40863114464056e-17	-0.896536	0.427	0.593	1.67954222934523e-12
Atp8a1	5.62597085139112e-17	-0.734464	0.412	0.623	1.74703272848249e-12
Prkcg	5.93565412853721e-17	-0.662924	0.173	0.432	1.84319867653466e-12
Psap	5.95788583964515e-17	-0.64657	0.809	0.87	1.85010228978501e-12
Phf3	6.47308388215675e-17	0.573246817006064	0.621	0.408	2.01008673792614e-12
Fth1	7.23865789172156e-17	-0.61497	0.945	0.965	2.2478204351163e-12
E130102H24Rik	7.33162585789268e-17	0.367931642242974	0.258	0.092	2.27668977765141e-12
Actb	1.03226566257362e-16	-0.63807	0.915	0.975	3.20549456198985e-12
Slc8a2	1.51427278847384e-16	-0.469715	0.209	0.477	4.70227129004782e-12
Ppp3cb	2.25244709507516e-16	-0.714253	0.494	0.654	6.99452396433688e-12
Pnisr	3.36758335196355e-16	0.745556739534252	0.794	0.668	1.04573565828524e-11
Tef	3.37277466737649e-16	-0.654994	0.415	0.628	1.04734771746042e-11
Tppp	3.92985407940517e-16	-0.482125	0.276	0.523	1.22033758727769e-11
Dnajc6	4.61276240710949e-16	-0.596269	0.245	0.463	1.43240111027971e-11
Ice1	4.64397977141702e-16	0.575016901036131	0.503	0.294	1.44209503841813e-11
C230004F18Rik	8.18387670019943e-16	-0.645696	0.509	0.693	2.54133923171293e-11
Fkbp1a	8.24877860297832e-16	-0.589373	0.685	0.794	2.56149321958286e-11
1110008P14Rik	8.67272809983676e-16	-0.766814	0.358	0.543	2.69314225684231e-11
Ngef	9.19896481788936e-16	-0.642193	0.209	0.451	2.85655454489918e-11
Coro1a	1.07516392260239e-15	-0.584896	0.215	0.441	3.33870652885719e-11
Selenow	1.22887172158579e-15	-0.592432	0.818	0.907	3.81601535704035e-11
Hpca	1.26026145046899e-15	-0.836423	0.306	0.507	3.91348988214134e-11
Rab6a	1.40679731975404e-15	-0.640546	0.491	0.661	4.36852771703222e-11
Mkl2	1.52324882726701e-15	-0.634582	0.297	0.519	4.73014458331224e-11
Macf1	2.0315752798156e-15	0.776053392761571	0.758	0.63	6.30865071641137e-11
Hpcal4	2.05687671282186e-15	-0.821755	0.312	0.521	6.38721925632572e-11
Gad1	2.14248761129845e-15	0.520130739101456	0.418	0.196	6.65306677936507e-11
Wasf1	2.26260613261838e-15	-0.667116	0.33	0.527	7.02607082361984e-11
Phf24	2.30739072257938e-15	-0.583433	0.224	0.462	7.16514041082574e-11
Gng13	2.665324554736e-15	-0.665197	0.182	0.392	8.27663233982169e-11
Fam131a	3.20060472564458e-15	-0.73514	0.309	0.501	9.93883785454411e-11
Soga3	3.65826232792108e-15	0.636787799649738	0.661	0.492	1.13600020068933e-10
Auts2	3.7732300215941e-15	0.877401490858781	0.739	0.595	1.17170111860562e-10
Sh3bgrl3	4.16375106916988e-15	-0.61569	0.512	0.663	1.29296961950932e-10
Pde1a	4.2560495017678e-15	-0.704393	0.191	0.429	1.32163105178395e-10
Lpcat4	4.28140742556004e-15	-0.571296	0.23	0.454	1.32950544785916e-10
Nell2	4.59682694747913e-15	-0.548028	0.345	0.585	1.42745267200069e-10
Adam23	4.60929909814339e-15	-0.532891	0.236	0.477	1.43132564894647e-10
Nipbl	4.66122252062763e-15	0.606731902498297	0.494	0.285	1.4474494293305e-10
Zfp608	4.98659001095823e-15	0.44832080617172	0.294	0.121	1.54848579610286e-10
Camk2a	6.67975527428864e-15	-0.821828	0.442	0.643	2.07426440532485e-10
Slc25a22	7.59029379334904e-15	-0.619153	0.282	0.497	2.35701393164868e-10
Prkar1a	7.9907709885876e-15	-0.473695	0.621	0.743	2.48137411508611e-10
Atp6v1b2	1.00366207681559e-14	-0.590182	0.579	0.709	3.11667184713546e-10
Tmod2	1.03558417866253e-14	-0.57445	0.403	0.615	3.21579955000075e-10
Scn2b	1.09593921555008e-14	-0.533129	0.297	0.531	3.40322004604766e-10
Gon4l	1.14117466731576e-14	0.581170777749084	0.491	0.298	3.54368969441564e-10
Spock1	1.50297563339773e-14	-0.548998	0.279	0.53	4.66719023438996e-10
Klhl2	1.52358846313153e-14	-0.594188	0.264	0.48	4.73119925456234e-10
Ppp1cb	1.60642149074693e-14	-0.603629	0.512	0.656	4.98842065521644e-10
Actr2	1.70781026826646e-14	-0.582796	0.515	0.649	5.30326322604785e-10
3110035E14Rik	1.96125020973113e-14	-0.74281	0.136	0.354	6.09027027627808e-10
Snhg9	2.15674911355435e-14	-0.529767	0.197	0.405	6.69735302232032e-10
Atpif1	2.15968621924728e-14	-0.686312	0.724	0.819	6.70647361662857e-10
Mapk1	2.31232721441875e-14	-0.657492	0.555	0.677	7.18046969893454e-10
Ubqln2	2.73228238932259e-14	-0.599856	0.352	0.539	8.48455650356345e-10
Trim35	2.93935506024185e-14	0.572987219344838	0.573	0.397	9.12757926856903e-10
Tspan7	3.17157414898869e-14	-0.547966	0.6	0.749	9.84868920485456e-10
Gm11549	3.46795132069686e-14	-0.476559	0.076	0.264	1.076902923616e-09
Cdkl5	3.55738081396656e-14	-0.591178	0.267	0.489	1.10467346416104e-09
Gap43	4.12661335823358e-14	-0.568084	0.352	0.577	1.28143724613227e-09
Camkv	4.1825297659395e-14	-0.626123	0.373	0.573	1.29880096821719e-09
Tmsb10	4.58805412677425e-14	-0.765749	0.764	0.892	1.42472844798721e-09
Atxn7l3b	4.76910888365321e-14	0.538749093572101	0.755	0.707	1.48095138164083e-09
Stxbp1	5.49575811146777e-14	-0.62499	0.561	0.704	1.70659776635409e-09
Ywhab	5.52338599300185e-14	-0.440293	0.682	0.782	1.71517705240686e-09
Fos	6.72460737519306e-14	0.797372992624435	0.545	0.335	2.0881923282187e-09
Arl6ip1	7.08077184154241e-14	-0.503676	0.691	0.783	2.19879207995416e-09
Psmb3	7.47682537951383e-14	-0.494753	0.53	0.675	2.32177858510043e-09
Neurod6	7.70499120118075e-14	-0.600835	0.112	0.317	2.39263091770266e-09
Pja2	8.68554792654798e-14	-0.591825	0.561	0.679	2.69712319763094e-09
Agap3	8.7973355538239e-14	-0.621385	0.424	0.593	2.73183660952894e-09
Sp9	1.01955403819462e-13	0.772400886707895	0.309	0.142	3.16602115480574e-09
Zfp644	1.07721461083463e-13	0.531659137181549	0.606	0.422	3.34507453102478e-09
Arx	1.10842976643866e-13	0.601384966448497	0.279	0.118	3.44200695372196e-09
Clstn3	1.15039995734573e-13	-0.528107	0.373	0.627	3.5723369875457e-09
Efhd2	1.15562262500611e-13	-0.645378	0.382	0.575	3.58855493743147e-09
Cntn1	1.17338352479308e-13	-0.492843	0.43	0.615	3.64370785953997e-09
Elavl2	1.20427978762207e-13	-0.714091	0.288	0.502	3.73965002450283e-09
Rasal1	1.32226241534138e-13	-0.387227	0.121	0.326	4.10602147835960e-09
Fabp3	1.35727509556122e-13	-0.804439	0.267	0.449	4.21474635424625e-09
Dkk3	1.4106665999051e-13	-0.3635	0.161	0.403	4.38054299268532e-09
Itfg2	1.44862628212645e-13	0.307720511492465	0.333	0.157	4.49841919388727e-09
Ppwd1	1.50746582518018e-13	0.351283695824611	0.288	0.127	4.68113362693202e-09
Nptx1	1.70895701263706e-13	-0.522385	0.209	0.439	5.30682421134185e-09
Cdk5r2	2.24569733799647e-13	-0.489228	0.252	0.471	6.97356394368043e-09
Ppm1k	2.423121894488e-13	-0.512627	0.215	0.421	7.52452041895357e-09
Olfm2	2.66551918956446e-13	-0.5216	0.255	0.467	8.27723673935452e-09
Snap47	2.87332535082644e-13	-0.60598	0.548	0.668	8.92253721192136e-09
Omg	3.00511032917958e-13	-0.560309	0.203	0.406	9.33176910520134e-09
Atp5e	3.56202951778212e-13	-0.575871	0.676	0.805	1.10611702615688e-08
Fam184a	3.6869631294621e-13	0.512449791184437	0.279	0.125	1.14491266059187e-08
Gabra1	3.72953380496095e-13	-0.311383	0.309	0.57	1.15813213245452e-08
Khdrbs3	3.99546646185874e-13	-0.475812	0.503	0.691	1.240712200401e-08
Mmd	4.14285305471051e-13	-0.475736	0.221	0.432	1.28648015907925e-08
Cacnb4	4.25916402341273e-13	-0.615506	0.388	0.599	1.32259820419036e-08
Id2	4.8758008067581e-13	-0.629898	0.252	0.449	1.51408242452259e-08
Mib1	5.01642743774933e-13	-0.511811	0.285	0.495	1.5577512122443e-08
Spry2	5.27763831211493e-13	-0.542394	0.155	0.349	1.63886502506105e-08
Ppp1r1b	6.59723186272175e-13	-0.971443	0.106	0.296	2.04863841033099e-08
Gls	7.20602927667795e-13	-0.557948	0.5	0.67	2.2376882712868e-08
Rap1gap	8.31819219673071e-13	-0.621339	0.297	0.5	2.58304822285079e-08
Ddn	8.48924625359363e-13	-0.520231	0.145	0.342	2.63616563912843e-08
Lzts3	8.55431562081913e-13	-0.464583	0.148	0.342	2.65637162973296e-08
Taf7	8.6416637973103e-13	0.319678695627479	0.321	0.154	2.68349585897877e-08
Apbb1	9.97607088771767e-13	-0.590833	0.518	0.65	3.09786929276297e-08
Zfp365	1.00805816168116e-12	-0.351743	0.224	0.458	3.13032300946849e-08
Aak1	1.08547268042563e-12	-0.470388	0.379	0.593	3.3707183145257e-08
Nsf	1.28086987941843e-12	-0.641514	0.527	0.656	3.97748523655806e-08
Pcsk2	1.30615695309409e-12	-0.46839	0.4	0.623	4.05600918644309e-08
Cabp1	1.38022084614247e-12	-0.448786	0.288	0.485	4.28599979352622e-08
Zwint	1.39147490899952e-12	-0.578705	0.648	0.737	4.32094703491621e-08
Rbm39	1.58996990887258e-12	0.409737287978747	0.794	0.803	4.93733355802203e-08
Gabrb1	1.65792676203933e-12	-0.40855	0.285	0.511	5.14835997416073e-08
AI593442	1.6715845047172e-12	-0.615567	0.215	0.431	5.19077136249833e-08
Cyfip2	1.72013193071394e-12	-0.511926	0.497	0.663	5.34152568444601e-08
Bsn	1.73363739760811e-12	-0.52593	0.297	0.511	5.38346421079247e-08
Ndrg3	1.79178728455946e-12	-0.600351	0.455	0.6	5.56403705474249e-08
Neurod2	1.85983532821592e-12	-0.439216	0.136	0.342	5.7753466447089e-08
Uqcr10	1.92968163591172e-12	-0.574849	0.67	0.773	5.99224038399667e-08
Syp	2.01488676353654e-12	-0.376329	0.606	0.737	6.25682786681001e-08
Matr3	2.07264990282388e-12	-0.435039	0.709	0.818	6.43619974323899e-08
Tagln3	2.16425347933566e-12	-0.571601	0.542	0.696	6.72065632938103e-08
Snx10	2.20182600104978e-12	-0.48307	0.285	0.482	6.83733028105988e-08
Abi1	2.20868555617096e-12	-0.465122	0.194	0.381	6.85863125757768e-08
Snap91	2.45558937025083e-12	-0.49312	0.379	0.562	7.62534167143991e-08
Mtdh	2.49761539917592e-12	0.595725203319594	0.706	0.583	7.75584509906097e-08
Sh3gl2	2.5672454322052e-12	-0.619323	0.358	0.542	7.97206724062682e-08
Reps2	2.62322275062835e-12	-0.505462	0.258	0.451	8.14589360752621e-08
Plp1	2.66318912103453e-12	0.386233662176989	0.5	0.301	8.27000117754854e-08
Gm13889	3.06564666393202e-12	0.774905462553065	0.455	0.284	9.51975258550811e-08
Gda	3.20742404310143e-12	-0.536471	0.258	0.456	9.96001388104287e-08
Uqcr11	3.28784115967848e-12	-0.536603	0.679	0.782	1.02097331531496e-07
Syngr1	3.37527039660059e-12	-0.536358	0.427	0.633	1.04812271625638e-07
Slc39a10	3.55399698566763e-12	-0.573203	0.464	0.634	1.10362268395937e-07
Stmn3	3.58080654789326e-12	-0.611536	0.736	0.864	1.11194785731729e-07
Taok1	3.80702854835964e-12	-0.57059	0.458	0.625	1.18219657512212e-07
Rock1	3.92913226649333e-12	0.497867684464176	0.442	0.254	1.22011344271417e-07
Tomm7	3.95989912853658e-12	-0.568731	0.606	0.72	1.22966747638446e-07
Frrs1l	3.96587612411162e-12	-0.443244	0.409	0.616	1.23152351282038e-07
Nckap1	4.02858723369608e-12	-0.559277	0.552	0.665	1.25099719367964e-07
Unc5a	4.29123311709561e-12	-0.536118	0.188	0.377	1.3325566198517e-07
Ghitm	4.53715122456563e-12	-0.497868	0.448	0.616	1.40892156976437e-07
Satb2	5.14802202678467e-12	-0.367854	0.088	0.263	1.59861527997744e-07
Rac1	5.21126828331106e-12	-0.463345	0.524	0.678	1.61825514001658e-07
Camk2n1	5.21409174193345e-12	-1.01018	0.57	0.703	1.61913190862259e-07
Atp6v1e1	5.298621952125e-12	-0.608975	0.618	0.686	1.64538107479338e-07
Matk	5.50951127490463e-12	-0.427041	0.421	0.639	1.71086853619613e-07
Rnf208	5.57839654053529e-12	-0.364231	0.361	0.542	1.73225947773242e-07
Gria3	6.12080504058931e-12	-0.418993	0.327	0.556	1.9006935892542e-07
Spin1	6.25387900611492e-12	-0.495697	0.342	0.527	1.94201704776887e-07
Enpp5	6.29997212582508e-12	-0.593105	0.37	0.554	1.95633034423246e-07
Sub1	6.36820200152777e-12	-0.468176	0.658	0.758	1.97751776753442e-07
Ephx4	6.49875115206862e-12	-0.413817	0.148	0.334	2.01805719525187e-07
Kcnq3	6.50041076978146e-12	-0.417698	0.221	0.437	2.01857255634024e-07
Mageh1	6.70935592706005e-12	0.395154901583701	0.421	0.247	2.08345629602996e-07
Ddx46	6.90954257036354e-12	0.524116337102926	0.524	0.356	2.14562025437499e-07
Rasgrp1	7.03261959821355e-12	-0.51072	0.303	0.527	2.18383936383325e-07
Eprs	8.15943490620529e-12	0.492181613901507	0.548	0.377	2.53374932142393e-07
Snph	8.30440628096685e-12	-0.296136	0.212	0.419	2.57876728242864e-07
Atp5d	8.90258124345024e-12	-0.499899	0.682	0.754	2.7645185535286e-07
Rpl39	9.04071407413161e-12	-0.76664	0.758	0.861	2.80741294144009e-07
Cpeb4	9.52267872328213e-12	-0.469909	0.309	0.509	2.9570774239408e-07
Strn4	9.95231391747108e-12	-0.553695	0.382	0.544	3.0904920407923e-07
Jun	1.05184608599421e-11	0.824733939712551	0.591	0.429	3.26629765083783e-07
Atp6v1a	1.24499121824464e-11	-0.534058	0.561	0.67	3.86607123001508e-07
Thap2	1.41272947822944e-11	0.343454755156821	0.367	0.194	4.38694884874587e-07
Nptn	1.42176797747749e-11	-0.471903	0.7	0.765	4.41501610046085e-07
Cplx1	1.48439254656348e-11	-0.523113	0.315	0.508	4.60948417484358e-07
1700020I14Rik	1.49660133600179e-11	-0.570935	0.582	0.706	4.64739612868635e-07
Adap1	1.51737258474996e-11	-0.416296	0.288	0.491	4.71189708742407e-07
Pcm1	1.52542371715198e-11	0.458702396697133	0.615	0.467	4.73689826887205e-07
Rtn3	1.52753531975525e-11	-0.424728	0.77	0.826	4.74345542843597e-07
Sirpa	1.53173211883285e-11	-0.48828	0.355	0.556	4.75648774861166e-07
Srrm4	1.62946096509703e-11	0.496744106717505	0.394	0.227	5.05996513491582e-07
Pabpn1	1.65908539488908e-11	0.647698090541137	0.615	0.471	5.15195787674906e-07
Ppp2r2c	1.73663960957491e-11	-0.32203	0.327	0.534	5.39278697961298e-07
Lmo4	1.76872734864579e-11	-0.462541	0.406	0.583	5.49242903574977e-07
Pcp4l1	1.84872893947279e-11	1.35817055400706	0.382	0.239	5.74085797574485e-07
Ppia	1.86704518950889e-11	-0.541882	0.842	0.927	5.79773542698194e-07
Uqcrc1	1.87305365196779e-11	-0.487293	0.545	0.665	5.81639350545556e-07
Rfc1	2.00207907369011e-11	0.42782310485775	0.348	0.191	6.2170561475299e-07
Pls3	2.06157137287892e-11	-0.537116	0.282	0.456	6.40179758420092e-07
Ak5	2.09327888695651e-11	-0.340395	0.136	0.323	6.50025892766605e-07
App	2.09443347035954e-11	-0.404377	0.815	0.852	6.50384425550748e-07
Cox4i1	2.28312831392845e-11	-0.402903	0.782	0.837	7.089798353242e-07
Acbd3	2.29960872493844e-11	0.419177472744365	0.382	0.22	7.14097497355135e-07
Gpr22	2.52470528995828e-11	-0.465652	0.139	0.317	7.83996733690744e-07
Cnksr2	2.60742913518654e-11	-0.426402	0.297	0.496	8.09684969349475e-07
Rabac1	2.61153521569558e-11	-0.466972	0.655	0.743	8.10960030529948e-07
Cpeb2	2.62880558941558e-11	-0.529827	0.161	0.335	8.16322999681221e-07
Iqsec1	2.6579349429373e-11	-0.348447	0.239	0.441	8.25368537830321e-07
Hrh3	2.68222401171989e-11	-0.666341	0.091	0.254	8.32911022359376e-07
Mif	3.01744148148847e-11	-0.621134	0.582	0.694	9.37006103246614e-07
Rab11a	3.7128411149344e-11	-0.418668	0.315	0.492	1.15294855142058e-06
Cyp46a1	3.76983990936222e-11	-0.389447	0.242	0.43	1.17064838705425e-06
Rab26	4.0318467367464e-11	-0.514303	0.155	0.328	1.25200936716186e-06
Cntnap1	4.29110305687846e-11	-0.494404	0.194	0.376	1.33251623225247e-06
Usmg5	4.7089964327636e-11	-0.705844	0.661	0.739	1.46228466226608e-06
Clasp2	5.02384677076872e-11	-0.412917	0.436	0.619	1.56005513772681e-06
Ptms	5.11329672513027e-11	-0.454742	0.806	0.918	1.5878320320547e-06
Ybx1	5.43919376716971e-11	0.672850783030611	0.718	0.621	1.68903284051921e-06
Rufy3	5.94563078163644e-11	-0.3995	0.679	0.749	1.84629672662156e-06
Ubl5	6.39571243507375e-11	-0.545132	0.63	0.731	1.98606058246345e-06
Nefl	6.4608774983843e-11	-0.441482	0.233	0.439	2.00629628957328e-06
Arl8a	6.53848459514055e-11	-0.438721	0.539	0.67	2.030395621329e-06
Igsf8	6.91755528876027e-11	-0.493245	0.533	0.676	2.14810844381873e-06
H2afj	7.16076778721034e-11	-0.49435	0.473	0.608	2.22363322096243e-06
Tubb5	7.82754190485732e-11	-0.266538	0.745	0.848	2.43068658771534e-06
Ptgds	8.16575560984932e-11	-1.32664	0.348	0.558	2.53571208952651e-06
Glrb	8.44120757126734e-11	-0.388391	0.327	0.523	2.62124818710565e-06
Nsg2	8.4722291380424e-11	-0.506793	0.679	0.782	2.63088131423631e-06
Ndufa13	8.48964291655742e-11	-0.398464	0.739	0.844	2.63628881487858e-06
Pgbd5	8.88338474154408e-11	-0.453867	0.227	0.41	2.75855746379168e-06
Brk1	8.96033742892097e-11	-0.512518	0.527	0.64	2.78245358180283e-06
Ctxn1	9.01744498875062e-11	-0.777714	0.485	0.602	2.80018719235673e-06
Mat2b	9.01823885616033e-11	-0.437524	0.388	0.532	2.80043371200347e-06
Srcin1	9.22470474535746e-11	-0.424598	0.4	0.594	2.86454756457585e-06
Lmbrd2	9.29555900352058e-11	-0.435168	0.27	0.454	2.88654993736324e-06
Atp6ap2	9.46800222920181e-11	-0.541007	0.582	0.685	2.94009873223404e-06
Rab15	9.66945577838459e-11	-0.382851	0.194	0.381	3.00265610286177e-06
Prkce	9.76270928627156e-11	-0.408918	0.406	0.577	3.03161411466591e-06
Tmem56	9.94654583976644e-11	-0.42336	0.155	0.34	3.08870087962267e-06
Arhgdig	1.00540835086218e-10	-0.462177	0.248	0.431	3.12209455193234e-06
Gsk3b	1.02618776818257e-10	-0.327203	0.691	0.804	3.18662087653734e-06
Kalrn	1.03446524260419e-10	-0.450171	0.406	0.609	3.21232491785879e-06
Ndufa5	1.10946336168634e-10	-0.525378	0.658	0.746	3.4452165770446e-06
Tnpo2	1.11094942017775e-10	-0.447495	0.179	0.353	3.44983123447796e-06
Dlx6os1	1.1555331442521e-10	0.408845903993199	0.345	0.177	3.58827707284606e-06
Ppp1ca	1.16891265810732e-10	-0.358668	0.552	0.678	3.62982447722067e-06
Zbtb20	1.28224060992364e-10	0.551839626496256	0.594	0.401	3.98174176599588e-06
Chd4	1.31778721115294e-10	0.664564019159588	0.648	0.508	4.09212462679323e-06
Clstn1	1.47198514052617e-10	-0.366047	0.648	0.758	4.57095545687591e-06
BC005537	1.50516245421346e-10	-0.493143	0.452	0.595	4.67398096906905e-06
Ndufa4	1.52778319513051e-10	-0.593267	0.748	0.858	4.74422515583878e-06
Eno1	1.54487512369908e-10	-0.502267	0.491	0.631	4.79730072162274e-06
Herc3	1.56689254861429e-10	-0.371784	0.233	0.421	4.86567143121194e-06
Ppp1r9b	1.62047385103147e-10	-0.470338	0.306	0.476	5.03205744960802e-06
Tuba1b	1.63378129824172e-10	-0.38742	0.636	0.758	5.07338106543001e-06
Kif2a	1.67272158065831e-10	0.597790041611958	0.558	0.425	5.19430232441826e-06
Slc25a12	1.73832706876677e-10	-0.347961	0.273	0.458	5.39802704664145e-06
Adam11	1.74978517453563e-10	-0.445436	0.191	0.371	5.43360790248549e-06
Arl8b	1.95102511646148e-10	-0.262675	0.345	0.518	6.05851829414782e-06
Faim2	2.17742857198979e-10	-0.497747	0.521	0.675	6.76156894459988e-06
Cdk12	2.21894584778741e-10	0.384522584058807	0.379	0.215	6.89049254113426e-06
Kcnc4	2.26100485153002e-10	-0.445652	0.148	0.317	7.02109836545616e-06
Syn2	2.29879256688096e-10	-0.563546	0.458	0.628	7.13844055793544e-06
Bnip3	2.38516352582911e-10	-0.465724	0.309	0.468	7.40664829675714e-06
Arhgef4	2.47336006289991e-10	-0.459458	0.191	0.361	7.68052500332308e-06
Thra	2.56843587004371e-10	-0.480802	0.706	0.794	7.97576390724673e-06
Adam22	2.85745204255707e-10	-0.272345	0.309	0.506	8.87324582775247e-06
Pik3r1	3.03851577198923e-10	-0.417725	0.361	0.53	9.43550302675817e-06
Igip	3.18248007783369e-10	-0.421662	0.224	0.387	9.88255538569697e-06
A830018L16Rik	3.18723174359512e-10	-0.326479	0.206	0.389	9.89731073338592e-06
Ensa	3.19319709203969e-10	-0.515101	0.527	0.644	9.91583492991084e-06
Ahi1	3.25789312552442e-10	0.680992192288503	0.773	0.699	1.0116735522691e-05
Ckmt1	3.49582274236185e-10	-0.47792	0.297	0.47	1.08555783618563e-05
Acin1	3.53444755326224e-10	0.531511037997254	0.648	0.495	1.09755199871452e-05
Hsp90b1	4.29109249901159e-10	0.573858692428643	0.755	0.721	1.33251295371807e-05
Myadm	4.43408670610507e-10	-0.382855	0.145	0.304	1.37691694484681e-05
Kctd1	4.46778907801447e-10	-0.351946	0.106	0.264	1.38738254239583e-05
Synj1	4.4778323285372e-10	-0.470783	0.388	0.555	1.39050127298066e-05
Psd	4.58298653792853e-10	-0.514605	0.479	0.607	1.42315480962295e-05
Flywch1	4.68320568985466e-10	-0.444069	0.461	0.625	1.45427586287057e-05
Zfp30	5.13456814110819e-10	0.334062839961328	0.279	0.142	1.59443744485833e-05
Dynll2	5.42094219569407e-10	-0.456292	0.621	0.723	1.68336518002888e-05
Pcsk1n	5.44776519553288e-10	-0.516496	0.761	0.838	1.69169452616882e-05
Tmem132a	5.5826527110627e-10	-0.295745	0.361	0.555	1.7335811463663e-05
Lingo1	6.03291178354971e-10	-0.276521	0.3	0.501	1.87340009614569e-05
Stmn4	6.33145341809394e-10	-0.421713	0.573	0.737	1.96610622992071e-05
Ddx18	6.44048474373377e-10	0.409082909053068	0.352	0.2	1.99996372747165e-05
Cadps	6.50563761971845e-10	-0.457538	0.47	0.63	2.02019565005117e-05
Etnk1	6.66938002681922e-10	-0.532349	0.591	0.711	2.07104257972817e-05
Pfdn2	6.95428739988437e-10	-0.445325	0.588	0.716	2.15951486628609e-05
Tra2a	7.00883389841694e-10	0.357426199093755	0.664	0.513	2.17645319047541e-05
Zeb1	7.28542733996905e-10	0.477638399921677	0.409	0.253	2.26234375188059e-05
Cox6c	7.3220919734583e-10	-0.492285	0.764	0.865	2.27372922051801e-05
Atp6v1c1	8.21361897529421e-10	-0.450617	0.394	0.548	2.55057510039811e-05
Caln1	8.38648253369024e-10	-0.349605	0.191	0.364	2.60425442118683e-05
Spag9	8.4683335065294e-10	0.459423953698406	0.742	0.638	2.62967160378257e-05
Wdr7	8.72319548298137e-10	-0.398747	0.197	0.366	2.70881389333021e-05
Uhmk1	9.81418500701326e-10	-0.490466	0.245	0.407	3.04759887022783e-05
Nptxr	9.83277228000644e-10	-0.892296	0.297	0.461	3.0533707761104e-05
Scai	1.01285964771425e-09	-0.547724	0.242	0.413	3.14523306404706e-05
Sox4	1.03852892739067e-09	0.465531867015961	0.506	0.32	3.22494387822626e-05
Hprt	1.03996043814958e-09	-0.439766	0.464	0.602	3.2293891485859e-05
Camk4	1.05622144214803e-09	-0.386237	0.273	0.458	3.27988444430226e-05
Lancl1	1.13078377482744e-09	-0.418429	0.318	0.485	3.51142285597164e-05
Rprml	1.14201331332409e-09	-0.453938	0.267	0.454	3.54629394186528e-05
Fam49b	1.19029298708171e-09	-0.432209	0.412	0.563	3.69621681278485e-05
Glg1	1.1967961872824e-09	0.782986661948987	0.558	0.436	3.71641120036804e-05
Prkcz	1.22474606462994e-09	-0.413982	0.309	0.481	3.80320395449535e-05
Ncam1	1.23882156830349e-09	0.563130141973451	0.803	0.777	3.84691261605283e-05
Lynx1	1.27493459703606e-09	-0.423462	0.227	0.413	3.95905440417606e-05
Tenm1	1.31490135649081e-09	-0.257141	0.221	0.398	4.0831631823109e-05
Srrm2	1.33475424121085e-09	0.527811022322037	0.833	0.799	4.14481234523207e-05
Mapk10	1.3386122025933e-09	-0.285119	0.348	0.544	4.15679247271299e-05
Eef1a1	1.34836184478684e-09	0.492024145500372	0.867	0.905	4.18706803661658e-05
Mef2d	1.51414081089954e-09	-0.429323	0.27	0.447	4.70186146008633e-05
Bod1l	1.53708048895125e-09	0.598736708802611	0.552	0.418	4.77309604234032e-05
Tmem234	1.57453341681534e-09	0.477617051465011	0.639	0.504	4.88939861923667e-05
Psd3	1.63282773069906e-09	-0.424505	0.409	0.569	5.07041995213978e-05
Nap1l2	1.69970335331387e-09	-0.41986	0.291	0.456	5.27808882304555e-05
Gnb1	1.73353692432335e-09	-0.336055	0.712	0.808	5.38315221110129e-05
Gabra4	1.75264978850164e-09	-0.381785	0.215	0.387	5.44250338823416e-05
Stk32c	1.8564755266112e-09	-0.368791	0.242	0.422	5.76491345278578e-05
Chrm1	1.85858637654647e-09	-0.288069	0.197	0.376	5.77146827508976e-05
Pdp1	1.92014599928083e-09	-0.566802	0.173	0.333	5.96262937156675e-05
Fam126b	1.99758418019343e-09	-0.400042	0.339	0.503	6.20309815475466e-05
Mpped2	2.00829085794914e-09	0.475025337770898	0.506	0.354	6.23634560118947e-05
Osbpl1a	2.04479012729534e-09	-0.358667	0.321	0.503	6.34968678229023e-05
2024-03-06	2.11400227655288e-09	-0.43335	0.442	0.594	6.56461126937965e-05
Paxbp1	2.20701786642593e-09	0.380104232881108	0.485	0.318	6.85345258061244e-05
Eps15	2.21549500550629e-09	-0.441323	0.258	0.416	6.87977664059868e-05
Prpf19	2.28679571934632e-09	-0.305569	0.258	0.42	7.10118674728613e-05
Slc30a3	2.41150055002446e-09	-0.501145	0.103	0.259	7.48843265799095e-05
Tsn	2.43904355619366e-09	0.405882909596506	0.676	0.58	7.57396195504818e-05
Clip3	2.45066100376721e-09	-0.447119	0.412	0.558	7.61003761499833e-05
Lmbrd1	2.51321612638464e-09	-0.391174	0.352	0.522	7.80429003726223e-05
Ddx42	2.54102189380032e-09	0.340798775284497	0.448	0.296	7.89063528681814e-05
Ak1	2.55734607218284e-09	-0.45146	0.309	0.458	7.94132675794939e-05
Lnpep	2.58215470547758e-09	-0.430081	0.385	0.554	8.01836500691952e-05
Rabgap1l	2.61326225177821e-09	-0.328861	0.324	0.492	8.11496327044687e-05
Rnf112	2.62045786194965e-09	-0.314083	0.264	0.439	8.13730779871224e-05
Kcnma1	2.69441504775815e-09	-0.365159	0.385	0.577	8.36696704780339e-05
Wipf3	2.80156369134461e-09	-0.344736	0.173	0.346	8.69969573073242e-05
Cald1	2.883117728631e-09	0.356777371679721	0.264	0.131	8.95294548271783e-05
Rab1a	3.05152492202216e-09	-0.455482	0.403	0.537	9.47590034035542e-05
Diras2	3.08542007755842e-09	-0.339174	0.206	0.384	9.58115496684217e-05
Prnp	3.10399513653793e-09	-0.452827	0.703	0.787	9.63883609749122e-05
Strn3	3.12843297021768e-09	0.491693534986264	0.524	0.376	9.71472290241697e-05
Fosb	3.27956804242512e-09	0.516491683338723	0.273	0.141	0.000101840426421427
Serpini1	3.28534650332586e-09	-0.56842	0.291	0.454	0.000102019864967778
Carmil2	3.53794339922761e-09	-0.346412	0.148	0.301	0.000109863756376215
Slc4a10	3.64306919251091e-09	-0.402852	0.376	0.544	0.000113128227635041
Kat6a	4.23436373261162e-09	0.351245440910888	0.315	0.173	0.000131489696988789
Klhl9	4.3022193921627e-09	-0.448521	0.345	0.499	0.000133596818784828
Prkca	4.3808136662274e-09	0.727972441394369	0.418	0.275	0.000136037406777359
Cadps2	4.51923122867076e-09	-0.383013	0.112	0.273	0.000140335687343913
Gpr158	4.64170496855717e-09	-0.282027	0.2	0.377	0.000144138864388606
Hsp90aa1	4.84012197775803e-09	0.325872827108491	0.839	0.867	0.00015030030777532
Coro2b	4.98114287290493e-09	-0.295781	0.206	0.369	0.000154679429632317
Serp2	5.10356778046639e-09	-0.483007	0.424	0.562	0.000158481090286823
Slc30a4	5.32416238573932e-09	-0.29641	0.139	0.298	0.000165331214564363
Atp5j2	5.33548843434234e-09	-0.443948	0.697	0.787	0.000165682922351633
Dlx1	5.37188136502139e-09	0.256650164622081	0.303	0.156	0.000166813032028009
Sacs	5.87626885219006e-09	-0.35671	0.239	0.4	0.000182475776667058
Cdk8	6.21255615213594e-09	0.28228793920696	0.355	0.208	0.000192918506192277
Ackr1	6.2729986971867e-09	-0.280076	0.161	0.328	0.000194795428543738
Rpl22l1	6.58507484309492e-09	-0.483041	0.67	0.763	0.000204486329102627
Nrn1	6.83915599683363e-09	-0.455408	0.23	0.415	0.000212376311169675
Lrrc8b	6.94466535572028e-09	-0.310127	0.221	0.382	0.000215652693291182
Itpr1	6.94842294712299e-09	-0.277056	0.297	0.492	0.00021576937777701
Ephb6	7.04889419009225e-09	-0.284557	0.179	0.353	0.000218889311284935
Ano3	7.08005688029482e-09	-0.331511	0.233	0.424	0.000219857006303795
Kcna6	7.29700123696602e-09	-0.333231	0.23	0.4	0.000226593779411506
Pkia	7.31328503488096e-09	-0.449297	0.376	0.519	0.000227099440188158
Chl1	7.3864489650353e-09	-0.345267	0.264	0.443	0.000229371399711241
Senp6	7.44585811030373e-09	0.392105973503485	0.521	0.382	0.000231216231899262
Cap2	7.95711547737136e-09	-0.309381	0.236	0.406	0.000247092306918813
Ankrd46	8.1744879060128e-09	-0.426846	0.345	0.494	0.000253842372945415
Camk2b	8.19428365701465e-09	-0.457107	0.476	0.64	0.000254457090401276
Miat	8.56259123752277e-09	-0.314557	0.333	0.518	0.000265894145698794
Kifc2	8.56931603073313e-09	-0.478897	0.309	0.486	0.000266102970702356
Rpl28	8.57931968049512e-09	-0.517477	0.761	0.888	0.000266413614038415
Pip4k2b	8.84245132732873e-09	-0.40741	0.197	0.357	0.000274584641067539
Gm26917	8.97002448965593e-09	1.12906726403339	0.455	0.3	0.000278546170477286
Dpysl4	9.35066037542295e-09	-0.378605	0.164	0.321	0.000290366056638009
Rph3a	9.37345392340905e-09	-0.302544	0.224	0.406	0.000291073864683621
Clic4	9.57458513949637e-09	0.335822963089587	0.282	0.15	0.000297319592336781
Epha4	9.60721228418828e-09	-0.367225	0.327	0.489	0.000298332763060899
Ubxn4	9.63768975143569e-09	0.371421123991626	0.5	0.352	0.000299279179851332
Pgk1	9.82953096426455e-09	-0.425606	0.476	0.577	0.000305236425033307
Zyg11b	1.02324094058633e-08	-0.369979	0.312	0.482	0.000317747009280272
Stum	1.04151547446965e-08	-0.373085	0.115	0.263	0.000323421800287061
Atp5b	1.08257148116375e-08	-0.374917	0.73	0.794	0.000336170922045779
Arhgap5	1.11561207267583e-08	-0.438987	0.455	0.589	0.000346431016928024
Top1	1.1186077025389e-08	0.399165789077322	0.712	0.627	0.000347361249869403
Amer2	1.19225030401595e-08	0.311272427619652	0.458	0.3	0.000370229486906072
Spryd3	1.1939940163953e-08	-0.418336	0.264	0.427	0.000370770961911233
Nat8l	1.23845394046537e-08	-0.336962	0.342	0.521	0.000384577102132712
Tom1l2	1.25511112886896e-08	-0.422523	0.303	0.463	0.000389749658847678
Zcchc9	1.28119421934499e-08	0.298996508463793	0.333	0.197	0.0003978492409332
Actr1b	1.28873816024677e-08	-0.408071	0.391	0.548	0.000400191860901428
Suco	1.29822827091283e-08	0.304540647435226	0.385	0.237	0.000403138824966562
Cdk17	1.31587183833408e-08	-0.433942	0.361	0.512	0.000408617681957881
Apba1	1.32991984075538e-08	-0.318974	0.148	0.299	0.000412980008149767
Tmem14a	1.37765038296514e-08	-0.42195	0.233	0.377	0.000427801773422165
Prdx1	1.38539705412877e-08	-0.493259	0.539	0.669	0.000430207347218607
Celf1	1.40495856829646e-08	-0.469587	0.567	0.691	0.0004362817842131
Arpc4	1.41786376008084e-08	-0.395528	0.385	0.515	0.000440289233417905
Uqcrq	1.45072088727919e-08	-0.467944	0.679	0.754	0.000450492357126807
Cltc	1.53867605374713e-08	-0.400983	0.612	0.701	0.000477805074970095
Atp6v1h	1.58731253344138e-08	-0.397657	0.406	0.551	0.000492908161009553
Smpd3	1.59986251339336e-08	-0.361008	0.218	0.38	0.000496805306284039
Ddx23	1.62624756203144e-08	0.297488369536879	0.261	0.137	0.000504998655437623
Pak1	1.66385474853921e-08	-0.381838	0.409	0.561	0.00051667681506388
Chst1	1.70604496808996e-08	-0.372499	0.336	0.506	0.000529778143940976
Ino80	1.85632355391999e-08	0.279805603037424	0.267	0.14	0.000576444153198776
Eif3c	1.88896083005699e-08	0.423513816738102	0.627	0.542	0.000586579006557596
Cep164	1.89775878735772e-08	0.30985251006383	0.273	0.145	0.000589311036238192
Ccl27a	1.90784439137831e-08	-0.443832	0.406	0.539	0.000592442918854707
Scg2	1.97778502272273e-08	1.12160905681884	0.439	0.327	0.000614161583106089
Smc1a	1.97810356936386e-08	0.447413343089316	0.515	0.382	0.000614260501394561
Rasgef1a	2.0320258758551e-08	-0.407908	0.321	0.491	0.000631004995229284
Dynll1	2.03371599795178e-08	-0.411783	0.752	0.829	0.000631529828843967
Megf9	2.05665885158668e-08	-0.369864	0.23	0.385	0.000638654273183212
Psmc3	2.09008406119901e-08	-0.382926	0.47	0.592	0.000649033803524129
Spred1	2.18590285119211e-08	-0.259112	0.306	0.479	0.000678788412380687
Ociad2	2.29707456792448e-08	-0.402322	0.309	0.461	0.000713310565577588
Arf1	2.31630068013331e-08	-0.331778	0.709	0.771	0.000719280850201796
Acot7	2.3570564334821e-08	-0.387165	0.421	0.544	0.000731936734289196
Tmsb4x	2.39841436334776e-08	-0.424926	0.903	0.959	0.000744779612250381
Erc2	2.51825638070085e-08	-0.41796	0.264	0.425	0.000781994153899035
Ppme1	2.68027333760635e-08	-0.401066	0.397	0.537	0.000832305279526899
Mphosph8	2.71062882265313e-08	0.387516064135043	0.5	0.376	0.000841731568298478
Cep170b	2.72379814024373e-08	-0.355145	0.236	0.393	0.000845821036489884
Map2k4	2.87221260917941e-08	-0.431812	0.33	0.477	0.000891908181528483
Atp5g1	2.9344019945757e-08	-0.469441	0.679	0.77	0.000911219851375592
Ttc7b	2.98992851132019e-08	-0.355494	0.227	0.392	0.000928462500620259
Lin7b	3.18865040446873e-08	-0.332049	0.239	0.389	0.000990171610099676
Smap1	3.36332654379781e-08	0.514855248113772	0.524	0.412	0.00104441379164554
Tpi1	3.38059292190484e-08	-0.444944	0.561	0.661	0.00104977552003911
Sfxn3	3.52316647130528e-08	-0.33335	0.252	0.395	0.00109404888433443
Atp2a2	3.60859007934409e-08	-0.379421	0.679	0.744	0.00112057547733872
Zc3h13	3.63219152481613e-08	0.460537200094951	0.47	0.343	0.00112790443420115
Reep5	3.68594496547599e-08	-0.359962	0.594	0.707	0.00114459649012926
Atxn7l3	3.77265560220068e-08	-0.306747	0.297	0.466	0.00117152274415138
Golga7b	3.79848231934788e-08	-0.403237	0.264	0.416	0.0011795427146271
Chd3	3.89473542489686e-08	0.574973326874122	0.73	0.651	0.00120943219149322
Mef2c	4.04176548656009e-08	-0.664685	0.561	0.671	0.0012550894365415
Rprm	4.08319984300939e-08	-0.984766	0.148	0.294	0.00126795604724971
Cbarp	4.10236642891538e-08	-0.485456	0.436	0.582	0.00127390784717109
Nmnat2	4.23265847698728e-08	-0.430811	0.236	0.38	0.00131436743685886
Ncald	4.28536143043612e-08	-0.447281	0.424	0.561	0.00133073328499333
Slc35f1	4.28964738441721e-08	-0.353578	0.179	0.329	0.00133206420228308
Kcnb2	4.30678802093195e-08	0.459404843056682	0.33	0.196	0.00133738688414
Crebzf	4.42638865471876e-08	0.33079846301382	0.436	0.288	0.00137452646894982
Efr3a	4.58063807435457e-08	-0.56802	0.339	0.481	0.00142242554122932
Syt4	4.73941160036194e-08	-0.428232	0.436	0.623	0.00147172948426039
Zranb2	4.8246261221633e-08	0.477116740961171	0.752	0.696	0.00149819114971537
Usp16	4.91401382571325e-08	0.381665688991314	0.385	0.246	0.00152594871329874
Fbxo2	5.0413698210068e-08	-0.361672	0.158	0.299	0.00156549657051724
Rpl37	5.08712198574762e-08	-0.417666	0.824	0.925	0.00157970399023421
Cdc42	5.16704630730312e-08	-0.332736	0.7	0.802	0.00160452288980684
Gabbr2	5.52837901455866e-08	-0.254892	0.321	0.504	0.0017167275353909
Tmem108	5.56445541467092e-08	0.301158031571618	0.291	0.165	0.00172793033991776
Uqcrb	5.69692010648811e-08	-0.447571	0.645	0.73	0.00176906460066775
Porcn	5.76034471912823e-08	-0.282477	0.145	0.29	0.00178875984563089
Rgs3	5.98513182648664e-08	0.271021961658731	0.267	0.146	0.0018585629860789
Spcs3	6.30389679961141e-08	-0.426234	0.23	0.365	0.00195754907318333
Rnf220	6.48257828507653e-08	-0.366082	0.339	0.48	0.00201303503486482
Ctcf	6.53063833462967e-08	0.320646304139257	0.482	0.332	0.00202795912205255
Cdk5	6.87246423293138e-08	-0.274767	0.382	0.519	0.00213410631825218
Ccdc34	7.20966108713793e-08	0.331152847143896	0.448	0.291	0.00223881605738894
Apba2	7.28621557977899e-08	-0.406375	0.315	0.478	0.00226258852398877
Lonrf2	7.43857977255072e-08	-0.372926	0.261	0.408	0.00230990217677018
Atp6v1d	7.54673441035874e-08	-0.43839	0.576	0.661	0.0023434874364487
Rit2	7.75886533456764e-08	-0.297569	0.227	0.393	0.00240936045234329
Hspa5	7.85465047850709e-08	0.473307832465312	0.652	0.563	0.00243910461309081
Rps15	8.09006556823382e-08	-0.33797	0.639	0.739	0.00251220806090365
Sod1	8.52435981005782e-08	-0.386316	0.473	0.581	0.00264706945181725
Plk2	8.81417048404402e-08	-0.318869	0.361	0.52	0.00273706436041019
Ralgps2	8.84721202750643e-08	0.424801612716078	0.4	0.266	0.00274732475090157
Fbxo31	9.16122264579124e-08	-0.288384	0.27	0.42	0.00284483446819755
Ptpn11	9.19129217838276e-08	0.281823642724064	0.442	0.31	0.0028541719601532
Kdm5b	9.30117668017053e-08	0.371325659076862	0.482	0.343	0.00288829439449335
Taok3	9.51636674403645e-08	0.390289065065466	0.403	0.268	0.00295511736502564
Itfg1	9.84410502821211e-08	-0.417472	0.421	0.555	0.00305688993441071
Rtn4r	1.02210831152962e-07	-0.352517	0.179	0.325	0.00317395293979293
H2afy	1.03046739304016e-07	0.421623591887952	0.642	0.549	0.00319991039560761
Cpeb1	1.03162334753597e-07	-0.422246	0.173	0.308	0.00320349998110344
Btg2	1.06424915650474e-07	0.541149607229053	0.388	0.252	0.00330481290569418
B230209E15Rik	1.06967365980053e-07	-0.319769	0.273	0.431	0.0033216576157786
Lgi3	1.07795782053307e-07	-0.271625	0.176	0.323	0.00334738242010135
Kcnj3	1.10027187842626e-07	-0.360949	0.23	0.378	0.00341667426407708
Smg6	1.11705034823758e-07	0.362068464633245	0.388	0.254	0.00346877644638216
Arhgef1	1.14682194038102e-07	0.434824074821329	0.361	0.225	0.00356122617146519
Ttr	1.15745843101911e-07	-0.620747	0.991	0.998	0.00359425566584364
2010107E04Rik	1.1745283726167e-07	-0.465046	0.582	0.663	0.00364726295548665
Atxn10	1.21022915890362e-07	-0.390055	0.585	0.681	0.0037581246071434
Rpl36	1.2295579245256e-07	-0.519214	0.803	0.906	0.00381814622302936
Ccnl2	1.23875984339724e-07	0.384281127975167	0.539	0.396	0.00384672094170144
Ptpn1	1.26648920625575e-07	0.359873629487217	0.358	0.23	0.00393282893218597
Lgi1	1.2882786610911e-07	-0.318381	0.309	0.461	0.0040004917262862
Pfn1	1.29903839745694e-07	-0.435909	0.633	0.703	0.00403390393562303
Ubn1	1.32012289880515e-07	0.307895556920895	0.403	0.27	0.00409937763765963
Amph	1.32047927732474e-07	-0.269598	0.218	0.363	0.00410048429987652
Cdkn2aip	1.35650418947236e-07	0.345611865772116	0.267	0.149	0.00421235245956852
Impad1	1.38546326411255e-07	-0.347533	0.391	0.53	0.00430227907404871
Car11	1.4165585710427e-07	-0.311754	0.339	0.504	0.00439883933065891
Ndufs3	1.42940334863681e-07	-0.356027	0.567	0.644	0.0044387262185219
Ablim2	1.47699241510618e-07	-0.265963	0.191	0.33	0.00458650454662923
Spen	1.48312783044375e-07	0.355586082777447	0.385	0.25	0.00460555685187699
Mosmo	1.54460607881189e-07	-0.360456	0.245	0.385	0.00479646525653455
Trim32	1.56452218392818e-07	-0.319693	0.303	0.456	0.00485831073775219
Scoc	1.56939019938714e-07	-0.31673	0.53	0.657	0.00487342738615688
Tmem38a	1.60314427281168e-07	-0.389678	0.294	0.445	0.0049782439103621
Tbl1xr1	1.63623278515402e-07	-0.399325	0.242	0.382	0.00508099366773878
Usp2	1.65769054960288e-07	-0.312694	0.23	0.373	0.00514762646368181
Atl1	1.6735677372684e-07	-0.400546	0.409	0.543	0.00519692989453957
Slc24a5	1.69972913788711e-07	-0.528171	0.424	0.539	0.00527816889188085
Necab1	1.71603990051521e-07	-0.520916	0.206	0.346	0.00532881870306989
Atp5l	1.77978800982769e-07	-0.380553	0.724	0.802	0.00552677570691794
Dctn3	1.78083308587747e-07	-0.434492	0.564	0.652	0.00553002098157532
Rgs12	1.80422046062964e-07	0.336131236073415	0.267	0.151	0.00560264579639321
1810037I17Rik	1.8437689417928e-07	-0.383039	0.539	0.64	0.00572545569494918
Arfgef3	1.86034045155466e-07	-0.360537	0.333	0.496	0.00577691520421268
St8sia3	1.86854539165654e-07	-0.367877	0.242	0.405	0.00580239400471104
Dhx36	1.95161077211931e-07	0.371995936767703	0.661	0.563	0.0060603369306621
Armcx2	2.03637185674984e-07	-0.35399	0.179	0.315	0.00632354552676526
Rbm3	2.03956167702614e-07	-0.478694	0.63	0.7	0.00633345087566927
Usp5	2.04011180464005e-07	-0.400904	0.315	0.456	0.00633515918694874
Hecw1	2.04352818748705e-07	-0.380258	0.227	0.381	0.00634576808060352
Dgkh	2.1382635835124e-07	-0.299942	0.282	0.445	0.00663994990588105
Lsamp	2.15261514165825e-07	-0.36455	0.427	0.601	0.00668451579939137
Tgs1	2.15762974954529e-07	0.319289341868215	0.37	0.243	0.00670008766126298
Ipcef1	2.16635656277456e-07	-0.286925	0.173	0.324	0.00672718703438383
Vcpip1	2.19117611423207e-07	-0.334607	0.218	0.359	0.00680425918752484
Kctd13	2.25953306031042e-07	-0.40975	0.464	0.565	0.00701652801218194
Zmat3	2.27391805100699e-07	-0.37005	0.182	0.313	0.00706119772379201
Tox4	2.28101047217345e-07	0.265997460598601	0.37	0.238	0.00708322181924022
Knop1	2.28524854770182e-07	0.358913331753697	0.367	0.244	0.00709638231517848
Gnaq	2.30257885189549e-07	-0.367846	0.421	0.547	0.00715019810879107
Dynlt3	2.30795276563519e-07	-0.300467	0.321	0.458	0.00716688572312695
Elmod1	2.31066382988617e-07	-0.339328	0.455	0.599	0.00717530439094554
Kmt2a	2.31361655525366e-07	0.443073020620452	0.633	0.518	0.0071844734890292
Ndufs7	2.31959454709894e-07	-0.390889	0.636	0.719	0.00720303694710635
Baz2b	2.35677426981972e-07	0.522834296791636	0.394	0.262	0.00731849114007117
Rogdi	2.37448138189994e-07	-0.316316	0.339	0.478	0.00737347703521389
Grm5	2.46919453813504e-07	-0.269128	0.385	0.561	0.00766758979927074
Bptf	2.525658106715e-07	0.462878282098523	0.591	0.478	0.00784292611878208
Cwf19l2	2.62997070979165e-07	0.277437581023781	0.382	0.236	0.00816684804511601
Jkamp	2.76135788764457e-07	0.373512043942658	0.497	0.38	0.00857484464850268
Ptbp2	2.8168168396918e-07	-0.36393	0.406	0.551	0.00874706133229494
Ndufb4	2.85254508973642e-07	-0.466002	0.548	0.63	0.00885800826715852
Tspyl1	2.86702234050292e-07	-0.47735	0.439	0.544	0.00890296447396373
Pgam1	2.88941774596729e-07	-0.312767	0.642	0.756	0.00897250892655221
Mapk9	2.90417348081385e-07	-0.330922	0.273	0.419	0.00901832990997124
Golph3	3.07437997748517e-07	-0.285297	0.17	0.299	0.00954687214408469
Adora1	3.14822273154441e-07	-0.303602	0.212	0.368	0.00977617604826486
Zcchc12	3.16079350627279e-07	0.374309448804998	0.273	0.156	0.00981521207502891
Usp3	3.22226149571377e-07	0.272002430890101	0.291	0.172	0.01000608862264
Srsf5	3.45731080646347e-07	0.361339539451543	0.791	0.785	0.010735987247311
Prkaa2	3.63958209231422e-07	-0.290892	0.13	0.251	0.0113019942712634
Grn	3.66112998559421e-07	-0.353118	0.2	0.337	0.0113689069442657
Sox2	3.67538776979104e-07	0.471557949680977	0.267	0.152	0.0114131816415321
Cebpb	3.68457119352753e-07	-0.27061	0.209	0.344	0.011441698927261
Gpsm1	3.69001325875602e-07	0.517532438223109	0.255	0.15	0.0114585981724151
Napb	3.70232923984992e-07	-0.34725	0.503	0.612	0.011496842988506
Celf2	3.72439131366736e-07	-0.439282	0.745	0.813	0.0115653523463313
Nhp2	3.87634523525317e-07	-0.438906	0.285	0.403	0.0120372148590317
Ttc4	4.05060983463637e-07	0.324857314748707	0.409	0.281	0.0125783587194963
Shisa7	4.14787692314847e-07	-0.252891	0.194	0.337	0.0128804022094529
Kctd17	4.29948941618153e-07	-0.365859	0.394	0.523	0.0133512044840685
Ttc9b	4.37309485763599e-07	-0.615233	0.536	0.619	0.013579771461417
Numa1	4.51585631032967e-07	0.282173190048121	0.394	0.259	0.0140230886004667
Pip5k1c	4.65296184833966e-07	-0.368345	0.382	0.521	0.0144488424276492
Lancl2	4.66557730145888e-07	-0.360127	0.233	0.368	0.0144880171942203
Cebpz	4.73222506933929e-07	0.423363069466926	0.436	0.304	0.0146949785078193
Elavl4	4.79247484836664e-07	-0.314798	0.394	0.556	0.0148820721466329
Cox5b	4.83895112370263e-07	-0.4254	0.718	0.8	0.0150263949244338
Gabrb2	5.22264998835019e-07	-0.36987	0.133	0.261	0.0162178950088238
Pld3	5.26949766577932e-07	-0.356524	0.403	0.532	0.0163633711015445
Ptpn5	5.33271691060005e-07	-0.40893	0.27	0.415	0.0165596858224863
Acvr1b	5.34503252744048e-07	-0.447259	0.218	0.35	0.0165979295074609
Caml	5.39861524393235e-07	0.32098519231221	0.452	0.325	0.0167643199169831
Cdipt	5.55346886158507e-07	-0.349939	0.336	0.484	0.0172451868558801
Tango2	5.62002984046502e-07	-0.30559	0.261	0.399	0.017451878663596
Ogfrl1	5.73267212224655e-07	-0.356166	0.403	0.538	0.0178016667412122
Sept7	5.8276207002563e-07	-0.278762	0.709	0.763	0.0180965105605059
Raph1	5.92368119808936e-07	-0.379567	0.297	0.437	0.0183948072244269
Nrg3	5.94958995667051e-07	-0.336176	0.155	0.285	0.0184752616924489
Rgs4	6.36466792737576e-07	-0.708638	0.279	0.407	0.0197642033148799
Eif4g2	6.38199707052412e-07	0.388466950437842	0.748	0.724	0.0198180155030985
Mbnl1	6.44426121690014e-07	-0.379704	0.388	0.519	0.02001136435684
Cdc37l1	6.45175727766132e-07	0.417876021251393	0.579	0.465	0.0200346418743217
Camta2	6.45258144859321e-07	-0.346805	0.267	0.408	0.0200372011723165
Atp6v0a1	6.49952491856233e-07	-0.291588	0.624	0.718	0.0201829747296116
Pan3	6.67104325362394e-07	-0.339055	0.239	0.377	0.0207155906154784
Akap11	6.68970177773618e-07	-0.339816	0.473	0.609	0.0207735309304042
Uqcc2	6.90009345130846e-07	-0.411747	0.564	0.64	0.0214268601943482
Inpp4a	6.91548365978527e-07	-0.367232	0.367	0.489	0.0214746514087312
Chd8	6.95025710991571e-07	0.566474069144796	0.421	0.302	0.0215826334034213
Sorbs2	6.96855137367603e-07	-0.364768	0.476	0.621	0.0216394425806762
Slc22a17	6.9817101426494e-07	-0.339134	0.67	0.757	0.0216803045059692
Ap1b1	7.00130771567033e-07	-0.402279	0.261	0.389	0.0217411608494711
Stxbp5	7.00688147804232e-07	-0.310949	0.303	0.439	0.0217584690537648
Tle4	7.24636002772297e-07	-0.53954	0.23	0.354	0.0225021217940881
Arpc3	7.29874829691291e-07	-0.41258	0.606	0.682	0.0226648030864037
Capzb	7.34437163059083e-07	-0.364451	0.552	0.632	0.0228064772244737
Tmem160	7.42595217318776e-07	-0.311409	0.473	0.571	0.0230598092833999
Them6	7.44353101837146e-07	-0.331186	0.261	0.395	0.0231143968713489
Cbx1	7.64602296892844e-07	0.313068584990793	0.573	0.451	0.0237431951254135
Epm2aip1	8.22590646740435e-07	-0.395189	0.367	0.499	0.0255439073532307
Tmem245	8.35219554520097e-07	-0.252015	0.264	0.41	0.0259360728265126
D1Ertd622e	8.87812352285483e-07	-0.290592	0.145	0.273	0.0275692369755211
Nbea	8.88934407945135e-07	-0.298412	0.479	0.625	0.0276040801699203
Idh2	9.03169842527565e-07	0.253683150389193	0.312	0.189	0.0280461331200085
Rock2	9.06041883362176e-07	-0.312555	0.555	0.659	0.0281353186040457
Marcksl1	9.1457152739874e-07	0.440037527939889	0.479	0.347	0.0284001896403131
Scaf11	9.14793059390714e-07	0.306485758974784	0.452	0.33	0.0284070688732598
Gng3	9.23555181748233e-07	-0.43458	0.591	0.685	0.0286791590588279
Lrrn2	9.28983807944729e-07	-0.342472	0.236	0.372	0.0288477341881077
Dcaf7	9.34901163210134e-07	-0.355165	0.248	0.375	0.0290314858211643
Fbxl16	9.4328556463972e-07	-0.394647	0.324	0.449	0.0292918466387572
Rab11fip4	9.57389196110109e-07	-0.335952	0.294	0.427	0.0297298067068072
Ndufa3	9.68346699750625e-07	-0.417489	0.627	0.682	0.0300700700673562
Ptpn4	9.70532147424757e-07	-0.410674	0.261	0.394	0.030137934773981
Higd2a	9.98238611350395e-07	-0.3944	0.567	0.637	0.0309983035982638
Srsf3	1.01839261208888e-06	0.453612358334986	0.709	0.701	0.031624145783196
Gabrd	1.04585653586407e-06	-0.29513	0.139	0.271	0.0324769830081869
Cend1	1.04684172110556e-06	-0.367533	0.388	0.524	0.032507575965491
Atp6v1f	1.05638072950648e-06	-0.422677	0.639	0.703	0.0328037907933646
Rpl27	1.06481369803062e-06	-0.421318	0.552	0.651	0.033065659764945
Cadm3	1.0655750122869e-06	-0.401525	0.433	0.568	0.033089300856545
R3hdm4	1.06844859720862e-06	-0.366774	0.545	0.618	0.0331785342891192
Gpi1	1.07395074597319e-06	-0.294747	0.648	0.703	0.0333493925147055
Baalc	1.10424759767639e-06	-0.287036	0.227	0.369	0.0342902006506449
Crtc1	1.10730630350299e-06	-0.349626	0.23	0.368	0.0343851826426784
Dnm2	1.11689135602767e-06	0.29259183010675	0.327	0.206	0.0346828272787272
Meis2	1.12267640507977e-06	0.98079698572418	0.521	0.469	0.0348624704069419
Setbp1	1.19670168892788e-06	0.349316695338537	0.288	0.175	0.0371611775462776
Fam213b	1.20966484417013e-06	-0.2711	0.248	0.387	0.0375637224060151
2900055J20Rik	1.23626244895281e-06	-0.36271	0.206	0.346	0.0383896578273316
Rmnd5a	1.25711661975454e-06	-0.326624	0.242	0.377	0.0390372423932377
Got2	1.27215461794762e-06	-0.307546	0.418	0.542	0.0395042173511274
mt-Nd3	1.2791298461147e-06	0.393403547816396	0.752	0.714	0.0397208191113998
Rap1gds1	1.28602858553055e-06	-0.286526	0.376	0.526	0.03993504566648
Slc7a8	1.36948805836833e-06	-0.27332	0.158	0.29	0.0425267126765117
Rab3a	1.42682383605335e-06	-0.39602	0.661	0.743	0.0443071605809648
Txlng	1.43363518361304e-06	0.270175233830265	0.258	0.144	0.0445186733567356
Gng2	1.43978571594393e-06	-0.355556	0.427	0.577	0.0447096658372068
Slc23a2	1.46282429712276e-06	-0.41639	0.23	0.363	0.0454250828985532
Fjx1	1.48156473059827e-06	0.456529301615079	0.324	0.213	0.0460070295792681
Cox7a2	1.4910413091264e-06	-0.433508	0.727	0.779	0.0463013057723022
Myt1l	1.49481559722856e-06	-0.412923	0.57	0.673	0.0464185087407383
Dohh	1.49704641184047e-06	-0.372077	0.333	0.451	0.046487782226882
Ate1	1.50093918655628e-06	0.367015224946205	0.43	0.32	0.0466086645601322
Kcnk9	1.50745997162941e-06	-0.285138	0.164	0.299	0.0468111544990079
Clta	1.51304501430655e-06	-0.270165	0.682	0.766	0.0469845868292614
Napa	1.51833313322012e-06	-0.310267	0.533	0.627	0.0471487987858842
Rpusd1	1.54692617041226e-06	-0.26519	0.155	0.277	0.0480366983698118
Stx1b	1.56390636201495e-06	-0.311304	0.439	0.573	0.0485639842596502
Cdc42ep3	1.56533051325822e-06	0.304111654949601	0.282	0.176	0.0486082084282075
Hk1	1.60090122063473e-06	-0.336718	0.427	0.558	0.0497127856043703
Zrsr2	1.69208946976331e-06	0.345157090484977	0.455	0.342	0.05254445430456
Calm1	1.69598305459728e-06	-0.270207	0.864	0.95	0.0526653617944092
Adgrb3	1.69703860913726e-06	-0.266661	0.379	0.532	0.0526981399295392
Erlec1	1.6987495517467e-06	0.286229206016455	0.415	0.292	0.0527512698303904
Jph3	1.77888942546468e-06	-0.283722	0.197	0.322	0.0552398533289546
Foxn3	1.81065142779555e-06	0.365971662942912	0.476	0.351	0.0562261587873352
Ctnnd2	1.86738434171376e-06	-0.28561	0.327	0.465	0.0579878859632374
Gfra2	1.90355472138586e-06	-0.398797	0.176	0.3	0.059111084763195
Got1	1.93348233612886e-06	-0.30986	0.5	0.601	0.0600404269838095
Hmgn1	1.96833712569787e-06	0.327238311218662	0.639	0.559	0.0611227727642959
Nop10	1.99745789603357e-06	-0.419041	0.479	0.57	0.0620270600455305
Lmtk3	2.00235546981172e-06	-0.313692	0.382	0.512	0.0621791444040633
Dpp10	2.00460781168351e-06	-0.392086	0.312	0.454	0.062249086376208
Dgkz	2.03860063070054e-06	-0.28888	0.352	0.496	0.0633046653851438
Mapre3	2.1087808146533e-06	-0.269886	0.497	0.604	0.065483970637429
Pdzd2	2.1417362615159e-06	0.40388935047075	0.264	0.161	0.0665073361288532
Azin1	2.14889508152412e-06	-0.352787	0.336	0.461	0.0667296389665686
Bmpr2	2.19609813465475e-06	-0.294863	0.424	0.559	0.0681954353754339
Ddt	2.25307131585046e-06	-0.333809	0.276	0.387	0.0699646235711045
Trip11	2.27330798279195e-06	0.324062612466054	0.37	0.249	0.0705930327896385
Efr3b	2.39951390473078e-06	-0.352306	0.27	0.401	0.0745121052836051
Tubb4b	2.4437174567473e-06	-0.369337	0.545	0.627	0.0758847581843739
Ykt6	2.47586877618756e-06	-0.275165	0.197	0.323	0.0768831531069523
Ttc3	2.47618061411174e-06	0.428304710705651	0.885	0.887	0.0768928366100117
Mapk8ip2	2.53275368796487e-06	-0.254475	0.385	0.511	0.0786496002723732
Stard7	2.53894218295069e-06	-0.266504	0.267	0.389	0.0788417716071677
Rnd3	2.55159853711458e-06	0.384281260610343	0.252	0.146	0.079234789373019
Hsph1	2.5713913948865e-06	-0.288885	0.406	0.523	0.0798494169854104
Ly6h	2.57957622718735e-06	-0.348215	0.7	0.801	0.0801035805828487
Rpl37a	2.64991863113749e-06	-0.427748	0.852	0.932	0.0822879232527125
Stmn1	2.7365053058135e-06	-0.293902	0.779	0.869	0.0849766992614268
Pianp	2.82462812980835e-06	-0.304389	0.427	0.577	0.0877131773149387
Mtmr6	2.85346689527109e-06	-0.291397	0.273	0.399	0.0886087074988533
Olfm1	2.93411673195076e-06	-0.253692	0.606	0.691	0.0911131268772669
Rbmx	3.13808073821595e-06	0.278660887836341	0.445	0.324	0.0974468211638199
Sys1	3.1592368317583e-06	0.289218339994801	0.521	0.401	0.0981037813365904
Chp1	3.21013037683911e-06	-0.305661	0.264	0.386	0.099684178591985
Fbxw7	3.22499343978262e-06	-0.348239	0.476	0.594	0.10014572128557
Srek1	3.23212936574412e-06	0.42039643006009	0.573	0.468	0.100367313194452
Metap2	3.30227812207155e-06	0.316442430019787	0.618	0.513	0.102545642524688
2900011O08Rik	3.31366231757313e-06	-0.30355	0.37	0.515	0.102899155947598
Abca2	3.31776068094866e-06	-0.304372	0.33	0.468	0.103026422425499
Rapgefl1	3.35207360371897e-06	-0.276224	0.179	0.301	0.104091941616285
Mcts1	3.47547575053981e-06	-0.393202	0.388	0.483	0.107923948481513
Qk	3.50655022538733e-06	0.458855853668866	0.567	0.442	0.108888904148953
Ipo5	3.52251526302196e-06	-0.256072	0.267	0.384	0.109384666462621
Mapk8	3.54498646605174e-06	-0.288706	0.312	0.453	0.110082464730305
Polr2g	3.58226626343356e-06	-0.35154	0.479	0.575	0.111240114278402
Ndufb2	3.65429770867951e-06	-0.448798	0.579	0.646	0.113476906747625
Marf1	3.69072545050609e-06	-0.337219	0.433	0.54	0.114608097414566
Prkacb	3.71447067576542e-06	-0.354078	0.606	0.68	0.115345457894543
AI413582	3.77004427832488e-06	-0.261592	0.148	0.262	0.117071184974822
Stox2	3.77377125323968e-06	0.392727759671583	0.518	0.403	0.117186918726852
Rab6b	3.77846061461909e-06	-0.259334	0.552	0.674	0.117332537465766
Tub	3.78142490281399e-06	-0.285499	0.224	0.346	0.117424587507083
Ssbp3	3.78906045624204e-06	-0.278795	0.421	0.543	0.117661694347684
Ranbp9	3.81281457161144e-06	-0.297681	0.267	0.399	0.11839933089225
Apc	3.85882775683815e-06	0.637903625195221	0.585	0.496	0.119828178333095
Herc1	4.02737257981937e-06	-0.338216	0.573	0.672	0.125062000721131
Eif1b	4.03874984695995e-06	-0.414135	0.633	0.729	0.125415298997647
Tpt1	4.06964262581711e-06	0.401717909177032	0.845	0.832	0.126374612459499
Slc12a5	4.12071978607152e-06	-0.320455	0.47	0.627	0.127960711516879
Eri3	4.14356174961171e-06	-0.343621	0.433	0.542	0.128670023010692
Cd47	4.16396525629514e-06	-0.293721	0.691	0.771	0.129303613103733
Asic2	4.19413727253264e-06	-0.367162	0.218	0.334	0.130240544723956
Cd81	4.22319150678105e-06	-0.363661	0.73	0.796	0.131142765860072
Ndufv1	4.35895642614687e-06	-0.26936	0.503	0.586	0.135358673901139
Scrn1	4.3654963839823e-06	-0.278969	0.309	0.442	0.135561759211802
Maged1	4.40298030024745e-06	-0.374329	0.712	0.787	0.136725747263584
Map4k3	4.44529215723607e-06	-0.309823	0.173	0.292	0.138039657358652
Rbm26	4.4788322377307e-06	0.398312971540481	0.512	0.398	0.139081177478251
Map2k1	4.51279152863888e-06	-0.301104	0.412	0.537	0.140135715338823
Tshz1	4.56714401030444e-06	0.290096696289802	0.321	0.206	0.141823522951984
Flot1	4.64414101407049e-06	-0.253402	0.364	0.489	0.144214510909931
Chchd10	4.81720124233053e-06	-0.379012	0.436	0.576	0.14958855017809
Pam16	4.852627997034e-06	-0.422646	0.509	0.588	0.150688657191897
Ndufa2	4.90574741111311e-06	-0.344508	0.618	0.701	0.152338174357295
Kif5a	4.9285198728113e-06	-0.367314	0.406	0.536	0.153045327610409
Aatk	5.02660803192631e-06	-0.353451	0.333	0.467	0.156091259215408
Sf3b5	5.08317310121986e-06	-0.337138	0.427	0.532	0.15784777431218
Safb2	5.39184283058867e-06	0.374554524020317	0.376	0.251	0.16743289541827
Fam234b	5.39976823422546e-06	-0.254072	0.309	0.447	0.167679002977403
Bcap29	5.45198399491509e-06	-0.268366	0.203	0.323	0.169300458994098
Morf4l2	5.48079017264324e-06	-0.283152	0.552	0.634	0.170194977231091
Reep1	5.50203047366951e-06	-0.300088	0.315	0.437	0.170854552298859
Rab4a	5.56146481377335e-06	-0.294931	0.248	0.374	0.172700166862104
Tomm70a	5.60962549125991e-06	-0.252398	0.445	0.557	0.174195700380094
Tmem167	5.6530639215047e-06	-0.29964	0.448	0.56	0.175544593954485
Csde1	5.66853514300453e-06	-0.326894	0.579	0.664	0.17602502179572
Ccdc59	5.6873819862342e-06	0.255621777725639	0.452	0.348	0.176610272818531
Fkbp8	5.7966712086798e-06	-0.319758	0.615	0.696	0.180004031043134
Synpr	5.94683974903679e-06	0.482832432530037	0.288	0.182	0.184667214726839
Ramp1	6.11950063162817e-06	-0.270542	0.242	0.378	0.19002885311395
Puf60	6.22831958060248e-06	0.311739065046528	0.612	0.517	0.193408007936449
Tspyl5	6.31233916602299e-06	-0.285466	0.167	0.287	0.196017068122512
Arih1	6.31717818071226e-06	-0.324797	0.239	0.363	0.196167334045658
Chmp3	6.44205019244231e-06	-0.307299	0.3	0.432	0.200044984625911
Scg3	6.84180011861742e-06	0.480999124980271	0.533	0.425	0.212458419083427
Tmem258	6.94971966834101e-06	-0.457552	0.491	0.58	0.215809644860993
Dgat2	7.213259588463e-06	-0.283609	0.152	0.264	0.223993350000541
Gm47283	7.24345608524687e-06	0.747622940328009	0.736	0.742	0.224931041815171
Gm38393	7.50569097070612e-06	-0.294533	0.17	0.287	0.233074221713337
Vamp2	7.53527129318919e-06	-0.287633	0.682	0.739	0.233992779467404
Trnp1	7.59676531980364e-06	-0.293193	0.239	0.367	0.235902353475862
mt-Nd5	7.82959742630816e-06	0.566152942966816	0.83	0.838	0.243132488879147
Sema6b	7.87507909671726e-06	-0.253464	0.264	0.389	0.244544831190361
Elavl3	7.90137218222703e-06	0.404981316501986	0.688	0.617	0.245361310374696
Ube2w	7.90711307970199e-06	-0.327482	0.364	0.465	0.245539582463986
Ktn1	7.9501355986858e-06	0.416812798678432	0.639	0.563	0.24687556074599
Ccdc88a	7.96704076891371e-06	0.472563485955953	0.648	0.57	0.247400516997078
Sf3b2	7.98083100513373e-06	0.304499846859668	0.67	0.6	0.247828745202418
Jph4	8.05778026144627e-06	-0.292599	0.412	0.529	0.250218250458691
Nfia	8.47044773396573e-06	-0.508581	0.33	0.457	0.263032813482838
Tra2b	8.52323245762734e-06	0.279878595328886	0.621	0.523	0.264671937506702
Cox6b1	8.67492217418652e-06	-0.403421	0.709	0.766	0.269382358275014
Purb	8.6849982579722e-06	0.415298750967042	0.736	0.698	0.269695250904811
Zfp612	8.70724779429827e-06	0.308478949619208	0.312	0.208	0.270386165756344
Svop	8.84894079926365e-06	-0.271262	0.303	0.446	0.274786158639534
Pak3	9.27504616657748e-06	-0.325661	0.348	0.469	0.288018008610731
Wdr37	9.36872734271237e-06	-0.297529	0.233	0.354	0.290927090173247
Ndufv3	9.37003034616752e-06	-0.28759	0.594	0.668	0.29096755233954
Pcbp3	9.5213790444619e-06	0.454711096698417	0.358	0.26	0.295667383467676
Unc80	9.58443639805835e-06	-0.281539	0.43	0.567	0.297625503468906
Gsk3a	9.5849083393358e-06	-0.33834	0.345	0.451	0.297640158661395
Tubb2a	9.84622907165345e-06	-0.376892	0.697	0.769	0.305754951362054
Ppp2r2b	9.93444191881054e-06	-0.283347	0.318	0.446	0.308494224904824
Srpr	1.00869988491909e-05	0.263626939751978	0.4	0.292	0.313231575263924
Smad7	1.02036347945405e-05	0.257836468496855	0.288	0.186	0.316853471274866
Rgs7	1.02278969262541e-05	-0.290151	0.203	0.318	0.317606883250968
Zc3h18	1.02352554526858e-05	0.275333286389941	0.282	0.177	0.317835387572253
Ypel2	1.02503887366318e-05	-0.289649	0.148	0.261	0.318305321438626
Arid4b	1.03809582021309e-05	0.251193659016261	0.552	0.436	0.322359895050771
Mprip	1.06392653973292e-05	0.458230718998578	0.591	0.498	0.330381108383263
Uba5	1.07483763140089e-05	0.250008575273037	0.379	0.27	0.33376932967892
Sltm	1.10691576142717e-05	0.326402246788777	0.6	0.494	0.34373055139598
Atp6v0e2	1.15951916152285e-05	-0.256495	0.582	0.688	0.360065485227691
Wbp2	1.17666250322761e-05	-0.322512	0.591	0.663	0.365389007127269
Swi5	1.19533007929268e-05	-0.34906	0.555	0.655	0.371185849522757
Clcn4	1.20662734406529e-05	0.522684445978846	0.533	0.458	0.374693989152594
B230334C09Rik	1.21505651537336e-05	-0.329774	0.315	0.454	0.377311499718889
Wdr33	1.22720885434688e-05	0.300463107966941	0.297	0.194	0.381085165540338
Vdac1	1.23649359564921e-05	-0.283392	0.652	0.721	0.38396835625695
Utrn	1.24961512310286e-05	0.622499596423198	0.27	0.176	0.388042984177132
Wdr43	1.26688725665645e-05	0.272634623513487	0.3	0.199	0.393406499809528
Dot1l	1.28230533250057e-05	0.331831501135127	0.321	0.212	0.398194274901401
Srpk2	1.28357860674842e-05	-0.256656	0.588	0.687	0.398589664753586
Mlf2	1.29753543379185e-05	-0.270951	0.621	0.682	0.402923678255382
2310061I04Rik	1.2998945716179e-05	-0.32443	0.188	0.292	0.403656261324507
Dnajb4	1.33634679144069e-05	-0.315417	0.291	0.404	0.414975769146076
Dlg4	1.34342823913162e-05	-0.404573	0.503	0.594	0.417174771097543
Ntrk3	1.34419997469054e-05	-0.307426	0.294	0.432	0.417414418140652
Rplp2	1.39461550403465e-05	-0.357581	0.721	0.798	0.43306995246788
Eloc	1.40194712792587e-05	-0.320073	0.579	0.644	0.435346641634821
Bag5	1.40768041093977e-05	0.29376786072659	0.394	0.287	0.437126998009128
Slc25a46	1.51117274217361e-05	-0.299351	0.267	0.382	0.46926447162717
Ywhae	1.53261209636126e-05	-0.262451	0.752	0.847	0.475922034283061
Arhgef9	1.54808711865325e-05	-0.2972	0.412	0.539	0.480727492955395
Gna11	1.56797133299524e-05	0.303860736145521	0.585	0.506	0.486902138035012
Arl6ip5	1.58046258636621e-05	-0.361843	0.567	0.634	0.490781046944301
Casc4	1.59255932189859e-05	0.309755189949764	0.5	0.41	0.494537446229169
Rps26	1.66408731175841e-05	-0.601216	0.685	0.779	0.516749032920338
Synrg	1.71189645182746e-05	0.321840473980656	0.442	0.339	0.53159520518598
Ndufa11	1.71332581801836e-05	-0.339985	0.655	0.715	0.532039066269242
Pdxp	1.73545288033099e-05	-0.301722	0.515	0.608	0.538910182929182
Slc7a14	1.75112542980215e-05	-0.260368	0.173	0.286	0.543776979716463
Myl12b	1.79503073780009e-05	-0.305932	0.667	0.725	0.557410895009062
Fau	1.83131071645184e-05	-0.376636	0.824	0.91	0.56867691677979
Epn1	1.84971287999576e-05	-0.273625	0.461	0.562	0.574391340625085
Mau2	1.87222579570984e-05	0.295114343325092	0.352	0.242	0.581382276341775
Idh3a	1.93741269669922e-05	-0.281288	0.418	0.526	0.601624764706008
Agtpbp1	1.95533459341748e-05	-0.308767	0.367	0.486	0.60719005129393
Sec61g	1.96251055678416e-05	-0.38419	0.652	0.724	0.609418403198186
Fem1b	1.99430493274051e-05	-0.324511	0.258	0.37	0.61929151076391
Crip2	2.05651485605349e-05	-0.261909	0.488	0.58	0.638609558250289
Edil3	2.10062193791629e-05	-0.39249	0.342	0.45	0.652306130381146
Slc36a4	2.12593075734963e-05	-0.272851	0.185	0.297	0.66016527807978
Micu3	2.13275869001374e-05	-0.30523	0.494	0.599	0.662285556009967
Mycbp2	2.20513747981705e-05	0.43130778212961	0.755	0.696	0.68476134160759
Abhd2	2.24028098739764e-05	-0.263518	0.2	0.318	0.695674455016589
2010300C02Rik	2.24737591395569e-05	-0.278694	0.258	0.377	0.697877642560661
Diras1	2.26756485423811e-05	-0.365424	0.158	0.255	0.70414691418656
Picalm	2.2784522706685e-05	-0.364094	0.352	0.458	0.707527783610689
Lmo3	2.29045584011764e-05	-0.314863	0.23	0.351	0.71125525203173
Sh3glb1	2.31634330268815e-05	0.351404583754868	0.488	0.384	0.719294085783751
Ncor1	2.31769155857346e-05	0.40555951042485	0.676	0.621	0.719712759683816
Mfn2	2.35350325604161e-05	-0.275364	0.361	0.469	0.730833366098601
Zfp704	2.40966207276985e-05	0.368896587148198	0.433	0.32	0.748272363457221
Cmip	2.45803605556795e-05	0.395783986336587	0.452	0.371	0.763293936335517
Zmiz2	2.46004123319969e-05	-0.378086	0.424	0.528	0.7639166041455
Atp5g3	2.47092901618118e-05	-0.316851	0.648	0.72	0.767297587394742
Lrp8	2.49896319229244e-05	0.264763807090089	0.352	0.238	0.77600304010257
Gmfb	2.53333761376204e-05	-0.312081	0.342	0.456	0.786677329201526
Ggt7	2.57042893310247e-05	-0.332147	0.276	0.389	0.79819529659631
Ndufa9	2.63384544329163e-05	-0.263158	0.288	0.403	0.817888025505348
Tnrc6a	2.64158054569543e-05	0.350407199321581	0.558	0.453	0.8202900068548
Acsl4	2.65484209008919e-05	-0.323951	0.261	0.371	0.824408114235395
Umad1	2.68823137103633e-05	-0.26549	0.164	0.271	0.834776487647911
Rpl4	2.84080903924924e-05	0.263954471897537	0.721	0.675	0.882156430958068
Cyp51	2.86870157731935e-05	0.260424952900528	0.315	0.22	0.890817900804977
Lztr1	2.88399447552664e-05	-0.269356	0.261	0.369	0.895566804485287
Klc1	2.97885370430446e-05	-0.2667	0.661	0.709	0.925023440797663
Mettl9	3.0125548291266e-05	0.298237144393569	0.5	0.413	0.935488651088684
Nav2	3.06409038642319e-05	0.539344565749715	0.412	0.327	0.951491987695994
Ankrd12	3.08742506911629e-05	0.367807993450877	0.609	0.533	0.958738106712681
Dtnb	3.15439483466843e-05	-0.254217	0.158	0.263	0.979534228009586
Cdkn1b	3.2214754559598e-05	0.303937124285451	0.458	0.34	1
Timm13	3.22456688614867e-05	-0.295087	0.658	0.687	1
Rpl17	3.34830849435282e-05	-0.388144	0.694	0.777	1
Smarce1	3.38112273350232e-05	0.250387528509227	0.409	0.306	1
Brd8	3.4810826303747e-05	0.316495674707448	0.488	0.379	1
Mapre2	3.49703687993323e-05	-0.28874	0.4	0.512	1
Kdsr	3.50290515010835e-05	-0.290658	0.197	0.301	1
Fbxo3	3.54396284983134e-05	-0.329731	0.242	0.348	1
Ccnl1	3.56810219574045e-05	0.334194186818524	0.461	0.355	1
Cdv3	3.59003631164778e-05	0.255181974228976	0.503	0.409	1
Brd9	3.59007360182517e-05	0.337469954294501	0.561	0.454	1
Tmem106b	3.597161453117e-05	-0.369577	0.412	0.523	1
Tfrc	3.63032131206723e-05	-0.30548	0.288	0.406	1
Mdh1	3.7159426833298e-05	-0.379278	0.664	0.727	1
Kif3c	3.76033954886149e-05	-0.305784	0.33	0.447	1
Rps14	3.8054717814447e-05	-0.309258	0.739	0.823	1
Zfp664	3.92671164810373e-05	0.326838213882593	0.421	0.322	1
Pink1	3.94161578924932e-05	-0.267308	0.382	0.493	1
Hspbp1	3.97721499350743e-05	-0.283634	0.245	0.354	1
Slc9a6	3.99793865961315e-05	-0.307704	0.203	0.306	1
Cpt1c	4.09115259143166e-05	-0.331864	0.297	0.411	1
Snrpn	4.22101645970041e-05	-0.293032	0.645	0.718	1
Ccdc47	4.28838732422786e-05	0.277131723755128	0.512	0.413	1
Atf2	4.33986548011427e-05	-0.276153	0.403	0.51	1
Rpl41	4.39772028501288e-05	-0.343601	0.858	0.938	1
Cited2	4.57782423010818e-05	0.598375584630898	0.452	0.369	1
Mrpl18	4.58000870404667e-05	0.320413089902718	0.47	0.382	1
Ube2e2	4.70496109808251e-05	-0.271882	0.418	0.509	1
Rnpepl1	4.77468543836664e-05	0.29085222391266	0.261	0.163	1
Ctsd	4.8254577096902e-05	-0.278024	0.485	0.61	1
Atl2	4.85279995460074e-05	-0.272385	0.191	0.3	1
Clu	4.88716912979207e-05	-0.384244	0.385	0.501	1
Kmt2d	4.94717131112164e-05	-0.336419	0.23	0.341	1
Rpl31	4.98961445662554e-05	-0.290756	0.661	0.744	1
Vdac3	5.06133995325851e-05	-0.252978	0.618	0.71	1
Atp6v0b	5.08714251097614e-05	-0.252984	0.806	0.861	1
Mtmr3	5.12769502420569e-05	-0.255005	0.212	0.313	1
Dclk2	5.18877575868152e-05	0.294573268961007	0.382	0.279	1
Pkn2	5.4214016163428e-05	0.36094059231034	0.442	0.339	1
Tsc22d3	5.46085883497118e-05	-0.351803	0.312	0.432	1
Gabra3	5.68820275510959e-05	-0.270757	0.194	0.301	1
Prdx5	5.87897650440678e-05	-0.414788	0.609	0.649	1
Sept3	6.08223313284624e-05	-0.25034	0.452	0.578	1
Nsmf	6.08580241996374e-05	-0.359425	0.339	0.442	1
Ndfip2	6.09662055439086e-05	-0.281453	0.467	0.575	1
Cdc42bpa	6.16794416945097e-05	-0.275968	0.415	0.532	1
Commd4	6.18850882659119e-05	-0.325275	0.33	0.434	1
Nkiras1	6.26497881222547e-05	-0.275549	0.412	0.479	1
Nfat5	6.33488348281554e-05	-0.264621	0.318	0.437	1
Stk25	6.37573870700827e-05	-0.271589	0.53	0.632	1
H3f3b	6.40835975981102e-05	0.427881715086341	0.812	0.863	1
Nrd1	6.41867384182228e-05	0.376873456428229	0.506	0.42	1
Sgk1	6.5012600818736e-05	-0.256764	0.218	0.324	1
Atp6v0d1	6.60982397833668e-05	-0.286969	0.585	0.643	1
Zeb2	6.671988745879e-05	0.511023302594829	0.576	0.507	1
Cox14	6.68205504626162e-05	-0.330835	0.518	0.569	1
Inpp5k	6.83683613691418e-05	-0.320907	0.167	0.267	1
Ralbp1	6.91822226345797e-05	0.343684637372282	0.524	0.434	1
Ubxn2a	6.93357564039683e-05	0.257815897657263	0.309	0.218	1
Map4k4	7.3128769529376e-05	0.42400781258618	0.439	0.341	1
Nvl	7.4331792318431e-05	0.270821585124917	0.376	0.271	1
Rnf214	7.45081210928818e-05	0.266005207293018	0.327	0.235	1
Flot2	7.45182840840664e-05	-0.271838	0.23	0.337	1
Yipf4	7.51339056729235e-05	-0.34392	0.412	0.511	1
2410015M20Rik	7.56315646711565e-05	-0.268373	0.539	0.62	1
Atn1	7.60266450326397e-05	-0.326793	0.3	0.389	1
Srgap2	7.6271117189617e-05	0.26062764865293	0.418	0.319	1
Dmtf1	7.7224393822892e-05	0.299772272956649	0.309	0.213	1
Rhob	7.74012659244853e-05	-0.27245	0.558	0.675	1
Tmed2	7.80587081673327e-05	0.315714748041285	0.621	0.551	1
Dock3	8.02082758853131e-05	-0.25629	0.37	0.496	1
Nudt3	8.11076163169652e-05	-0.271579	0.576	0.654	1
Ppp1r9a	8.33904140869698e-05	-0.31224	0.476	0.576	1
Prrc2c	8.34497144048286e-05	0.360187816269921	0.7	0.642	1
Msl2	8.5185035094115e-05	-0.279973	0.197	0.304	1
Arglu1	8.54172970291989e-05	0.31876705765406	0.8	0.756	1
Asphd2	8.75053117942852e-05	-0.350875	0.358	0.46	1
Hmgb3	8.75942133299277e-05	0.317995666021636	0.442	0.333	1
Mrps21	8.88464502227105e-05	-0.318914	0.497	0.571	1
Elob	9.03512382466763e-05	-0.27369	0.764	0.826	1
Dpysl3	9.07716748814032e-05	0.438626358305295	0.37	0.265	1
Atp5h	9.40992721471542e-05	-0.296563	0.764	0.807	1
Gstm5	9.46389743702077e-05	-0.259658	0.439	0.53	1
Pop5	9.52610758976851e-05	-0.283574	0.427	0.501	1
Nktr	9.62246037404118e-05	0.460530884548998	0.664	0.592	1
Tmem33	9.73868513308362e-05	-0.295832	0.291	0.392	1
Cdk16	9.90408120173481e-05	-0.261268	0.376	0.473	1
BC005624	0.000100654824707244	0.27716718634695	0.533	0.45	1
Ilf2	0.00010065771193644	0.305665142057503	0.53	0.452	1
Lamtor2	0.000101113406857058	-0.339305	0.476	0.562	1
A830010M20Rik	0.000101528194019616	-0.32307	0.291	0.387	1
Igfbp6	0.000102694239699644	-0.497529	0.161	0.251	1
Pafah1b2	0.000106192347540779	-0.260796	0.473	0.565	1
Cox7c	0.000107669188621362	-0.287951	0.785	0.851	1
Abhd8	0.000110330953456971	-0.250794	0.488	0.579	1
Nrbp2	0.000111108390273975	-0.317322	0.2	0.296	1
Eif3k	0.000112749646072666	-0.287549	0.609	0.675	1
Rpl32	0.000113507859958264	-0.378055	0.755	0.861	1
Srrm3	0.000115149924501032	0.494861662782969	0.43	0.33	1
Ube2e3	0.000115380530641694	0.395788303677427	0.576	0.507	1
Ppp6c	0.000117790152129711	-0.260255	0.239	0.342	1
Tpgs1	0.000118821353809718	-0.281857	0.345	0.44	1
Scamp1	0.000123141907922075	-0.262941	0.47	0.558	1
Kif3a	0.000124903959217993	0.29448684186263	0.558	0.483	1
Magee1	0.000125168292046086	-0.345465	0.276	0.373	1
G3bp1	0.000126570195926497	0.336669980154163	0.512	0.413	1
Rsrc2	0.000126921967603203	0.31727480962043	0.603	0.549	1
Twf2	0.000127415964523666	-0.268052	0.261	0.363	1
Gatd1	0.000128550396541559	-0.290122	0.227	0.333	1
Pcbp2	0.00013026772628017	-0.30014	0.597	0.672	1
Nudt11	0.000132100376828414	-0.288883	0.176	0.27	1
Smim13	0.00013736382912085	-0.253751	0.445	0.53	1
Homer2	0.000138076972551721	0.275855270775989	0.255	0.166	1
Eif5b	0.0001384997015383	0.316085284722283	0.552	0.481	1
Cox6a1	0.000143390695299551	-0.295255	0.576	0.629	1
Tenm4	0.000147599846486231	0.410770015741053	0.37	0.282	1
Uba1	0.000147642494612837	-0.328843	0.409	0.473	1
Ldha	0.000149855196276166	-0.355681	0.533	0.601	1
Adss	0.000152341659496587	-0.260998	0.309	0.42	1
Fabp5	0.00015555278915778	-0.359837	0.552	0.666	1
Snrnp70	0.000156733309422178	0.52424647158958	0.761	0.72	1
Arxes2	0.000157308901157169	-0.264025	0.315	0.414	1
Ralyl	0.00015941392634097	-0.301557	0.3	0.393	1
Stag1	0.000160262397039677	0.292641095227272	0.455	0.345	1
Wbp11	0.000160720015784512	0.264614259592935	0.5	0.416	1
Ctr9	0.000162972205754352	0.274963573837551	0.312	0.221	1
Mapt	0.000163200247330521	0.398513772657749	0.709	0.661	1
Nfic	0.000163776202514114	0.357266922806832	0.385	0.298	1
Atox1	0.000173128027063058	-0.252419	0.555	0.625	1
Plcb4	0.000175710101482337	0.306616196725578	0.385	0.286	1
Smim4	0.000177230810798766	-0.324436	0.227	0.316	1
Foxp1	0.000180105731961302	-0.296722	0.412	0.52	1
Hdac11	0.000182524029885233	-0.333548	0.336	0.444	1
Ddx24	0.000190614057609206	0.292173873349203	0.712	0.625	1
Psmb5	0.000190755242899192	-0.314529	0.609	0.646	1
Pank3	0.000195785793271005	-0.257785	0.194	0.289	1
Terf1	0.000197871337307668	0.254990742541679	0.261	0.174	1
Rwdd1	0.000200543088016663	0.319676679122274	0.542	0.454	1
Fam212b	0.000209033240375819	-0.257549	0.164	0.255	1
Pea15a	0.000213511674552755	-0.251809	0.385	0.494	1
Cdc73	0.000216356995972286	-0.278428	0.297	0.392	1
Mllt11	0.000225067589144624	-0.344028	0.558	0.633	1
Atp1a1	0.000226570663108825	-0.364727	0.594	0.661	1
Dctn2	0.000232380652100332	-0.265426	0.591	0.657	1
Lypla2	0.000234559094581776	-0.268379	0.185	0.275	1
Fzd3	0.000236573030337215	-0.297143	0.464	0.554	1
Serf2	0.000238837162670797	-0.252211	0.742	0.812	1
Brinp3	0.000240357173068061	-0.376161	0.167	0.258	1
Atp5o.1	0.000244626768441612	-0.290886	0.603	0.671	1
Camta1	0.000245680659639869	-0.3384	0.615	0.698	1
Abhd12	0.000249903369288086	-0.259089	0.458	0.562	1
Btbd2	0.000256633980918085	-0.287364	0.248	0.344	1
Pdrg1	0.000260202355431844	-0.334076	0.291	0.382	1
Tmem256	0.000272522413792046	-0.324829	0.53	0.585	1
Myef2	0.000273263515816517	-0.313175	0.588	0.663	1
Ppfia2	0.00027643765046463	0.288544535602762	0.382	0.292	1
Ttbk2	0.000283188854064431	-0.283184	0.218	0.315	1
R3hdm1	0.000285749633987786	-0.324975	0.591	0.689	1
Ndufa7	0.0003036704764833	-0.307072	0.636	0.687	1
Nufip2	0.000303782612147228	-0.355831	0.3	0.384	1
Tomm34	0.000305586179526889	-0.281675	0.312	0.399	1
Slc25a4	0.00030638768002794	0.311606621041833	0.77	0.804	1
Tmx3	0.000317514662490706	-0.277301	0.294	0.394	1
Pde1b	0.000330604104685912	-0.369536	0.248	0.347	1
Pak2	0.000332084652685346	0.325496330945737	0.403	0.322	1
Snx13	0.000339247507868698	-0.268401	0.197	0.287	1
Ivns1abp	0.000346994854574425	-0.297454	0.321	0.418	1
Utp18	0.000357156162428161	0.262806862735786	0.261	0.179	1
Speg	0.000359255980343738	-0.317806	0.182	0.274	1
Cadm1	0.000381764663422723	-0.261467	0.461	0.541	1
Ndufaf4	0.000382501350527606	0.251936744225568	0.394	0.305	1
Serinc3	0.000387636890127193	-0.272594	0.433	0.534	1
Cacybp	0.000392451147823034	0.301280931919623	0.533	0.478	1
Vps29	0.000404617411862637	-0.265448	0.509	0.558	1
Phactr1	0.00041114277022881	-0.267154	0.406	0.508	1
Ip6k1	0.000411317111997521	-0.259793	0.397	0.494	1
Anapc5	0.000417762874274087	0.272795950200143	0.615	0.56	1
Nampt	0.000424311822214722	-0.32132	0.221	0.312	1
Kctd2	0.000428097482343878	-0.297478	0.306	0.385	1
Klf9	0.000433270490536738	0.384639283733258	0.533	0.468	1
Izumo4	0.000437499670580043	-0.257039	0.242	0.332	1
mt-Nd4	0.000442473597834468	0.280458929242485	0.973	0.99	1
Sypl	0.00045220669072377	-0.343887	0.233	0.317	1
1110065P20Rik	0.000457521548612171	-0.275539	0.342	0.432	1
Phactr3	0.000457644697679646	0.306927934453025	0.355	0.269	1
Bola2	0.000463218047394485	-0.278584	0.458	0.539	1
Gm1673	0.000484316552056447	-0.396833	0.694	0.756	1
Chga	0.000493319386897332	0.435051953944232	0.348	0.456	1
Naa38	0.000518384626888717	-0.289352	0.348	0.425	1
Hnrnph1	0.000522837039546921	-0.271172	0.588	0.67	1
Grb2	0.000550216030846259	0.527434916293955	0.545	0.479	1
Ndufs5	0.000558545578969491	-0.30585	0.691	0.723	1
Fnbp4	0.00056405547437344	0.301363184717861	0.339	0.245	1
Lgmn	0.000568056192942192	-0.27417	0.327	0.427	1
Atxn1	0.000603441570667689	-0.272007	0.309	0.404	1
Tmem147	0.000610332509839391	-0.294085	0.473	0.56	1
Tspan17	0.000618383568760891	-0.305261	0.179	0.264	1
Tln2	0.000620727690174512	0.415772582023185	0.355	0.273	1
Rps28	0.000622800786146882	-0.429008	0.782	0.89	1
Eml5	0.000647710846345517	0.549748244306874	0.433	0.352	1
Rab3c	0.000658165213345326	-0.391139	0.43	0.535	1
Nt5c	0.000661189360970774	-0.254717	0.309	0.382	1
Epb41l3	0.000668464514271346	0.50630306504915	0.485	0.413	1
Ifitm3	0.000669900340450149	0.781899046194211	0.309	0.223	1
Romo1	0.000669936003549229	-0.314785	0.573	0.635	1
Eea1	0.00069251662654021	0.288194183241747	0.342	0.263	1
Ddx55	0.000693263574925156	0.258622988954712	0.303	0.224	1
D17Wsu92e	0.000722326652780229	-0.306081	0.312	0.401	1
Tnrc6c	0.000723999173977523	0.524615734060652	0.588	0.532	1
Rabep1	0.000733553748807328	0.332586089173623	0.476	0.389	1
Csnk1d	0.000755758743345052	-0.264136	0.245	0.334	1
Ssr3	0.000769618444898578	-0.260023	0.367	0.455	1
Prelid1	0.000769790894225223	-0.261129	0.455	0.538	1
Mapkap1	0.000804824155370059	0.290383150577164	0.288	0.213	1
Rpl26	0.000809625973174888	-0.361452	0.776	0.837	1
Nop56	0.000847300894931554	0.256198866489081	0.491	0.396	1
Clptm1l	0.000865386255192229	-0.258587	0.342	0.43	1
Eif1ax	0.000878608788664196	-0.265692	0.515	0.563	1
Desi1	0.00090923261047214	0.32363362113023	0.333	0.25	1
Elp3	0.000916154446522856	-0.258678	0.212	0.294	1
Rps15a	0.000932637602910829	-0.376309	0.776	0.84	1
Cpeb3	0.000945027839982898	-0.262516	0.191	0.274	1
Cpsf6	0.00101052991567158	-0.341816	0.461	0.542	1
Arpc1a	0.00101138816912143	-0.285111	0.627	0.675	1
Ogfod1	0.00101997447675638	-0.255255	0.252	0.336	1
Ubtf	0.00102268815068505	0.351939692336843	0.524	0.445	1
Rps17	0.00105095087752372	-0.256407	0.645	0.718	1
Eif2s2	0.00105231397412742	0.357918171347342	0.627	0.553	1
Pfdn4	0.00106002326765031	-0.257225	0.291	0.385	1
Marcks	0.00106295805528968	-0.304545	0.688	0.796	1
Ampd2	0.00108622955455935	0.301965340739076	0.336	0.257	1
Pfdn6	0.00109158005594493	-0.305606	0.412	0.489	1
Zranb1	0.00110461817775181	0.273303198678347	0.448	0.363	1
Igfbpl1	0.00110578182485041	0.43768531891855	0.258	0.178	1
Zfp106	0.00117852807463234	0.29533489316715	0.494	0.414	1
Mfsd14a	0.00127782833201181	-0.264338	0.2	0.277	1
Rap2b	0.00135750028130256	-0.255089	0.276	0.363	1
Rrbp1	0.00135764741979963	0.305267535985382	0.303	0.228	1
Timp2	0.00137861214710094	-0.276731	0.409	0.5	1
Cdh2	0.00140473790931226	-0.301911	0.503	0.587	1
Rtf1	0.00141984333442314	0.251023030898571	0.63	0.569	1
Sdf4	0.00144350281158633	-0.259127	0.479	0.553	1
Rasa2	0.00161217844475844	0.300938109632977	0.27	0.196	1
Arpc5l	0.00164385533066832	-0.265645	0.497	0.558	1
Ppp6r2	0.00165928483615648	-0.258802	0.382	0.46	1
AW549877	0.00169230026375462	-0.296036	0.218	0.295	1
Luc7l3	0.00178373666693783	0.265391440122459	0.721	0.691	1
Rab18	0.00180577357929896	-0.252808	0.464	0.541	1
Rev3l	0.00184241977511218	0.289188714211736	0.364	0.276	1
Zcchc7	0.00186781582545538	-0.260675	0.527	0.597	1
Limch1	0.00197742944092459	0.339274556162535	0.273	0.199	1
Cuta	0.00198325575617648	-0.271279	0.464	0.525	1
Mrpl33	0.00203750564836907	-0.307966	0.491	0.536	1
Sugp2	0.00206621633502298	0.289213353172586	0.339	0.261	1
Arid4a	0.00211474410466643	0.266671818667513	0.461	0.387	1
Hmgn2	0.00218874869620345	0.441444458560145	0.57	0.526	1
Hmgcs1	0.00221808267743771	-0.259208	0.409	0.483	1
Gpbp1	0.00225995977241399	-0.260169	0.433	0.501	1
Ppp1r12b	0.00244016527634103	0.366548508799378	0.309	0.243	1
Gprasp1	0.00247877911614662	-0.25976	0.558	0.638	1
Chd6	0.00250524298973276	0.269656815743971	0.545	0.466	1
Cdkn1a	0.00253858906664987	0.446733423791423	0.255	0.19	1
Pkig	0.00258295321869313	0.337066970761598	0.527	0.47	1
Zcchc6	0.0026508639651299	0.43299321719892	0.321	0.251	1
Ube2r2	0.00279776421558879	0.254726914552996	0.494	0.441	1
Efcab14	0.00288558736614542	0.285805227186046	0.282	0.212	1
Bri3bp	0.00294872023665828	-0.266605	0.276	0.354	1
Rab5c	0.00298390677753282	-0.288741	0.361	0.429	1
Ubr2	0.00308588163165565	0.362076427524362	0.361	0.289	1
Slc2a13	0.00316990183761233	-0.262258	0.188	0.26	1
Rnps1	0.0031950137793186	-0.252024	0.418	0.496	1
Rims3	0.0032618714946718	-0.376247	0.215	0.278	1
Tbcb	0.00328668763269593	-0.253223	0.473	0.543	1
Lrrc7	0.00334553029734524	0.339077539362318	0.464	0.396	1
Mien1	0.00343535212138164	-0.266632	0.494	0.535	1
Gnas	0.00361094703283676	0.262754331410668	0.855	0.887	1
C2cd2l	0.0036210662343494	-0.270044	0.279	0.353	1
U2af2	0.00368401362113734	-0.253836	0.415	0.485	1
Ifi27	0.00369974510809213	0.657102885687004	0.382	0.327	1
Pnrc1	0.00372815788212731	0.299279937927898	0.515	0.475	1
Akap8l	0.00387523531126216	0.304767927848781	0.567	0.487	1
Dhcr24	0.003920629358295	-0.267648	0.245	0.321	1
Rpl34	0.00419740204247109	-0.3327	0.767	0.848	1
Mrpl20	0.00436645607488838	-0.302525	0.533	0.562	1
Cers4	0.00437507251880339	0.285974532271589	0.436	0.361	1
Ndufa6	0.004590988591639	-0.296871	0.533	0.584	1
Fam155a	0.00466172773458597	-0.25749	0.3	0.374	1
Cstf3	0.00466934445713697	-0.261076	0.348	0.421	1
Cnr1	0.00482296735466912	-0.685311	0.179	0.251	1
Med10	0.00491491442929142	0.256588875922329	0.455	0.382	1
Napg	0.00509547839240696	0.306882913928772	0.518	0.467	1
Txn1	0.00513952740791045	-0.282645	0.536	0.591	1
Ece1	0.00533051778385251	0.300524498169518	0.279	0.213	1
Ndufc1	0.0057914926811433	-0.263379	0.597	0.627	1
Unc119	0.00594878636035248	0.26939486663866	0.282	0.22	1
Satb1	0.00621194793322956	-0.330537	0.255	0.325	1
H2-D1	0.0063066549815082	0.391974624928657	0.382	0.308	1
Aig1	0.0069025808985562	0.259854962345578	0.461	0.406	1
Mal	0.00696175824249239	0.252559460067149	0.282	0.21	1
Klf2	0.00713362761790815	0.420514066068162	0.3	0.233	1
Dip2c	0.00736578803868192	0.292680472782656	0.379	0.321	1
Abr	0.00771735224376634	-0.263045	0.442	0.502	1
Polr2i	0.00774202568382024	-0.275606	0.442	0.491	1
Tm2d1	0.00791018591640056	-0.258013	0.4	0.447	1
Wbp4	0.0081553979652672	0.255747936643045	0.476	0.413	1
Sorbs1	0.00818120503927052	0.29745428441739	0.3	0.237	1
Fndc5	0.00855264159737783	0.29810153142814	0.3	0.246	1
Polr2m	0.00856631715434049	0.285188804660856	0.506	0.465	1
Dlgap4	0.00884083304368853	0.283214408999066	0.606	0.544	1
Iqgap1	0.00893961311011255	0.314046113761261	0.267	0.205	1
Dnajb5	0.00941551976309038	0.263267521274436	0.327	0.261	1
Fam193a	0.00944854410397906	0.250133918637931	0.282	0.221	1
Rbm25	0.0125491876745814	0.304356838914502	0.727	0.705	1
Itm2b	0.0127782882826106	0.29088811411923	0.845	0.846	1
Gabra2	0.014173805792455	0.286999173831046	0.345	0.283	1
4833420G17Rik	0.0145077267319793	0.280033878169276	0.461	0.387	1
Camk2d	0.0166500710499695	-0.448523	0.348	0.402	1
Rps18	0.0169994414137101	-0.271774	0.733	0.808	1
Srsf9	0.0184172810529017	-0.273758	0.427	0.487	1
Tcf12	0.0185139023217866	0.253189020727576	0.358	0.301	1
Tmx4	0.0192271080375225	0.337588210770131	0.642	0.643	1
Gnai1	0.0213835294343158	0.474996318086089	0.467	0.449	1
Nars	0.0217057121188398	0.254265048460074	0.542	0.511	1
Meg3	0.0226205891788583	0.723636221534445	0.839	0.873	1
Rora	0.0226901417198528	-0.432706	0.221	0.273	1
Pam	0.0242029912697412	-0.290442	0.388	0.444	1
Chd5	0.0249544064790984	0.638848391795249	0.521	0.498	1
Pcdh17	0.0250634148879196	0.375293043345456	0.418	0.376	1
Ric3	0.0288700040130029	0.253702319055925	0.358	0.303	1
Id3	0.0352103341525094	0.386458226156968	0.252	0.204	1
Ftl1	0.0360084316647887	-0.25376	0.742	0.827	1
Prpf38b	0.0368533164065177	0.292516573502663	0.361	0.304	1
Rpl35	0.0373188812473075	-0.277573	0.752	0.832	1
Cst3	0.0385863818222162	-0.259257	0.782	0.831	1
Rragd	0.0394126896408873	0.294247697395522	0.27	0.227	1
Dpp6	0.0398472245103847	0.305284683176513	0.485	0.456	1
Kcnq1ot1	0.0400390042712539	0.27246085256612	0.609	0.566	1
Tbc1d17	0.0404733027152437	0.290500527680804	0.385	0.335	1
Mpnd	0.0408406053284694	-0.255668	0.258	0.308	1
Slc9a3r2	0.042013982374869	0.271719706397406	0.327	0.277	1
Gigyf2	0.0431710590246761	0.323321766350569	0.367	0.313	1
Pip4k2a	0.046185977708115	0.304503647771393	0.279	0.237	1
Gripap1	0.0492541750197604	0.318526472317328	0.427	0.391	1
Nrxn2	0.049267201014777	0.415205319697972	0.703	0.696	1
Gm3764	0.0528208752759487	0.303438503980962	0.409	0.364	1
Brwd1	0.059109851957236	0.275148768092523	0.427	0.382	1
Tiam2	0.0619725186199777	0.374416571785202	0.303	0.268	1
Ccsap	0.0628967565927925	0.296541579178693	0.339	0.303	1
Golga4	0.0710665085325163	0.301393370720505	0.373	0.33	1
H3f3a	0.0721372260455333	0.415874182392288	0.736	0.833	1
Pou3f3	0.0799864338367639	0.283807326337295	0.348	0.308	1
Ubr5	0.0827843106907173	0.263480299160301	0.461	0.418	1
Sfswap	0.0834716680100868	0.254737018464123	0.352	0.307	1
Gadd45g	0.0949289623631413	0.307781361466509	0.361	0.332	1
Itm2a	0.0979563985551581	0.366774635275297	0.276	0.234	1
Kidins220	0.0984278385430757	0.261442137818688	0.539	0.515	1
Syne1	0.100761799592244	0.594559054729351	0.573	0.565	1
Scaper	0.103091110027852	0.282256375521497	0.276	0.237	1
Asap1	0.107830301120455	0.269274150178663	0.467	0.454	1
Grin2b	0.112972926034616	0.468850022619258	0.63	0.667	1
Hivep2	0.120161519814081	0.638143017677613	0.461	0.481	1
Calr	0.121099077892055	0.408030477573624	0.603	0.632	1
Kcnc1	0.144658007413894	0.34289478900428	0.373	0.351	1
Tjp1	0.150842264137873	0.27003560851801	0.303	0.272	1
Prpf40b	0.158221461144612	0.264723835760571	0.285	0.245	1
Dmxl1	0.158627045723959	0.300399713776836	0.415	0.385	1
Atp2b2	0.165058395334402	0.315462742284954	0.615	0.684	1
Cspg5	0.170414855451862	0.472614927092858	0.524	0.552	1
H2afx	0.200882941528459	0.281043503621395	0.394	0.366	1
Cryab	0.235130595243762	0.272571500592778	0.315	0.337	1
Dlgap1	0.242277923311906	0.490919167361537	0.548	0.588	1
Stxbp5l	0.245100337589773	0.260490625057542	0.361	0.349	1
Chgb	0.26255229999459	0.529298958883121	0.603	0.585	1
Cit	0.269304339289917	0.324506687807441	0.455	0.457	1
Sept4	0.270761837243568	0.315699879089848	0.358	0.327	1
Junb	0.276888098471063	0.467858272292345	0.458	0.461	1
Cttnbp2	0.28137564429496	0.321203689292275	0.479	0.478	1
Dab1	0.293507391484695	0.365591553231157	0.27	0.251	1
Pnmal2	0.294949158956679	0.294016682047748	0.521	0.561	1
Myh10	0.330338902156669	0.34981179156542	0.464	0.461	1
Clasrp	0.338017033468498	0.251331519970602	0.255	0.234	1
Nap1l5	0.355936826011566	0.35410847485957	0.573	0.632	1
Man2a2	0.360332843661152	0.267781730060781	0.333	0.322	1
Dst	0.372816633244553	0.509720722381399	0.567	0.605	1
Ctsz	0.393720638366849	-0.270172	0.282	0.294	1
Bsg	0.411726467387364	0.317953338609688	0.9	0.896	1
Glul	0.419338023908086	0.320289917042248	0.427	0.461	1
Sel1l	0.420720959309204	0.324979787022602	0.388	0.369	1
Shank1	0.502102214940254	0.296628452180978	0.4	0.402	1
B2m	0.522781354827021	0.327212807745731	0.303	0.337	1
Slc4a3	0.535365629672524	0.376994225673044	0.391	0.437	1
Syt11	0.606662914924238	0.41954767346817	0.745	0.763	1
Cacna1a	0.624068744414867	0.31771734033572	0.37	0.413	1
Cpne6	0.652114079378403	0.749639972637918	0.233	0.272	1
Sparcl1	0.71501576635348	0.38088886964021	0.579	0.61	1
Gria1	0.725283648178679	0.326079900168034	0.476	0.497	1
Ccnd2	0.754087083744906	0.26663101746311	0.385	0.396	1
Epha5	0.824827820551908	0.398898238893447	0.552	0.613	1
Pkd1	0.873252251925186	0.291213351324891	0.321	0.321	1
Ntm	0.876778638188429	0.326664970704749	0.485	0.523	1
Ank3	0.91082218248693	0.271786415325561	0.633	0.684	1
Rbfox3	0.917416705610919	0.373570305819671	0.464	0.512	1
Lrp1b	0.955539211487661	0.316414747925635	0.403	0.433	1
